# Supplementary material for: Transcript expression-aware annotation improves rare variant interpretation
Source: Nature. 2020 May 27;581(7809):452–8. doi: 10.1038/s41586-020-2329-2 (PMC7334198; doi:10.1038/s41586-020-2329-2)
Supplement: Supplementary file 4 — This file contains Supplementary Table 3: Manual curation results of 401 pLoFs in 61 HI developmental disease genes identified in gnomAD. [file 41586_2020_2329_MOESM4_ESM.txt]

variant_id	id	created_at	updated_at	flag_mapping_error	flag_genotyping_error	flag_homopolymer	flag_no_read_data	flag_reference_error	flag_strand_bias	flag_mnp	flag_essential_splice_rescue	flag_minority_of_transcripts	flag_weak_exon_conservation	flag_last_exon	flag_other_transcript_error	notes	should_revisit	verdict	curator_id	variant_id_1	locus	alleles	vep	tx_annotation	ensg	csq	symbol	lof	lof_flag	Spleen	Brain_FrontalCortex_BA9_	SmallIntestine_TerminalIleum	Skin_SunExposed_Lowerleg_	Artery_Coronary	Brain_Hippocampus	Esophagus_Muscularis	Brain_Nucleusaccumbens_basalganglia_	Artery_Tibial	Brain_Hypothalamus	Adipose_Visceral_Omentum_	Nerve_Tibial	Brain_CerebellarHemisphere	Breast_MammaryTissue	Liver	Skin_NotSunExposed_Suprapubic_	AdrenalGland	Pancreas	Lung	Pituitary
1:8416217:TG:T	402	2019-02-04 21:13:25.852571	2019-02-04 21:13:27.931290	0	1	0	0	0	0	0	0	0	0	0	0		0	likely_LoF	1	1	1:8416217	["TG","T"]	{"assembly_name":"GRCh37","allele_string":"G/-","ancestral":null,"colocated_variants":null,"context":null,"end":8416218,"id":"1_8416218_G/-","input":"1\t8416217\t.\tTG\tT\t.\t.\tGT","intergenic_consequences":null,"most_severe_consequence":"frameshift_variant","motif_feature_consequences":null,"regulatory_feature_consequences":null,"seq_region_name":"1","start":8416218,"strand":1,"transcript_conse…	[{"ensg":"ENSG00000142599","csq":"frameshift_variant","symbol":"RERE","lof":"HC","lof_flag":null,"Spleen":0.901744719926538,"Brain_FrontalCortex_BA9_":0.9080496341075405,"SmallIntestine_TerminalIleum":0.867976820357773,"Skin_SunExposed_Lowerleg_":0.8923008455718735,"Artery_Coronary":0.880879437736529,"Brain_Hippocampus":0.9185254027261462,"Esophagus_Muscularis":0.8638866505506313,"Brain_Nucleusac…	ENSG00000142599	frameshift_variant	RERE	HC	NA	9.0174e-01	9.0805e-01	8.6798e-01	8.9230e-01	8.8088e-01	9.1853e-01	8.6389e-01	8.8821e-01	8.7840e-01	8.7296e-01	8.6044e-01	8.6392e-01	8.9679e-01	8.5597e-01	8.9346e-01	8.8028e-01	8.8359e-01	7.3297e-01	8.5108e-01	8.9532e-01
1:8416269:CAG:C	403	2019-02-04 21:13:54.985326	2019-02-04 21:13:56.557950	0	1	0	1	0	0	0	0	0	0	0	0		0	likely_LoF	1	346	1:8416269	["CAG","C"]	{"assembly_name":"GRCh37","allele_string":"AG/-","ancestral":null,"colocated_variants":null,"context":null,"end":8416271,"id":"1_8416270_AG/-","input":"1\t8416269\t.\tCAG\tC\t.\t.\tGT","intergenic_consequences":null,"most_severe_consequence":"frameshift_variant","motif_feature_consequences":null,"regulatory_feature_consequences":null,"seq_region_name":"1","start":8416270,"strand":1,"transcript_co…	[{"ensg":"ENSG00000142599","csq":"frameshift_variant","symbol":"RERE","lof":"HC","lof_flag":null,"Spleen":0.901744719926538,"Brain_FrontalCortex_BA9_":0.9080496341075405,"SmallIntestine_TerminalIleum":0.867976820357773,"Skin_SunExposed_Lowerleg_":0.8923008455718735,"Artery_Coronary":0.880879437736529,"Brain_Hippocampus":0.9185254027261462,"Esophagus_Muscularis":0.8638866505506313,"Brain_Nucleusac…	ENSG00000142599	frameshift_variant	RERE	HC	NA	9.0174e-01	9.0805e-01	8.6798e-01	8.9230e-01	8.8088e-01	9.1853e-01	8.6389e-01	8.8821e-01	8.7840e-01	8.7296e-01	8.6044e-01	8.6392e-01	8.9679e-01	8.5597e-01	8.9346e-01	8.8028e-01	8.8359e-01	7.3297e-01	8.5108e-01	8.9532e-01
1:8416307:C:G	404	2019-02-04 21:14:05.230618	2019-02-04 21:14:08.053524	0	0	0	0	0	0	0	1	0	0	0	0		0	not_LoF	1	2	1:8416307	["C","G"]	{"assembly_name":"GRCh37","allele_string":"C/G","ancestral":null,"colocated_variants":[{"aa_allele":null,"aa_maf":null,"afr_allele":"G","afr_maf":1.946E-4,"allele_string":"C/G","amr_allele":null,"amr_maf":null,"clin_sig":null,"end":8416307,"eas_allele":null,"eas_maf":null,"ea_allele":null,"ea_maf":null,"eur_allele":null,"eur_maf":null,"exac_adj_allele":"G","exac_adj_maf":0.0,"exac_allele":null,"e…	[{"ensg":"ENSG00000142599","csq":"splice_acceptor_variant","symbol":"RERE","lof":"HC","lof_flag":null,"Spleen":0.901744719926538,"Brain_FrontalCortex_BA9_":0.9080496341075405,"SmallIntestine_TerminalIleum":0.867976820357773,"Skin_SunExposed_Lowerleg_":0.8923008455718735,"Artery_Coronary":0.880879437736529,"Brain_Hippocampus":0.9185254027261462,"Esophagus_Muscularis":0.8638866505506313,"Brain_Nucl…	ENSG00000142599	splice_acceptor_variant	RERE	HC	NA	9.0174e-01	9.0805e-01	8.6798e-01	8.9230e-01	8.8088e-01	9.1853e-01	8.6389e-01	8.8821e-01	8.7840e-01	8.7296e-01	8.6044e-01	8.6392e-01	8.9679e-01	8.5597e-01	8.9346e-01	8.8028e-01	8.8359e-01	7.3297e-01	8.5108e-01	8.9532e-01
1:8418643:CCCGCTCTCGG:C	405	2019-02-04 21:14:38.345085	2019-02-04 21:14:40.212611	1	0	0	0	0	0	1	0	0	0	0	0		0	not_LoF	1	3	1:8418643	["CCCGCTCTCGG","C"]	{"assembly_name":"GRCh37","allele_string":"CCGCTCTCGG/-","ancestral":null,"colocated_variants":[{"aa_allele":null,"aa_maf":null,"afr_allele":null,"afr_maf":4.627E-4,"allele_string":"CCGCTCTCGG/-","amr_allele":null,"amr_maf":null,"clin_sig":null,"end":8418653,"eas_allele":null,"eas_maf":null,"ea_allele":null,"ea_maf":null,"eur_allele":null,"eur_maf":null,"exac_adj_allele":null,"exac_adj_maf":0.0,"…	[{"ensg":"ENSG00000142599","csq":"frameshift_variant","symbol":"RERE","lof":"HC","lof_flag":null,"Spleen":0.901744719926538,"Brain_FrontalCortex_BA9_":0.9080496341075405,"SmallIntestine_TerminalIleum":0.867976820357773,"Skin_SunExposed_Lowerleg_":0.8923008455718735,"Artery_Coronary":0.880879437736529,"Brain_Hippocampus":0.9185254027261462,"Esophagus_Muscularis":0.8638866505506313,"Brain_Nucleusac…	ENSG00000142599	frameshift_variant	RERE	HC	NA	9.0174e-01	9.0805e-01	8.6798e-01	8.9230e-01	8.8088e-01	9.1853e-01	8.6389e-01	8.8821e-01	8.7840e-01	8.7296e-01	8.6044e-01	8.6392e-01	8.9679e-01	8.5597e-01	8.9346e-01	8.8028e-01	8.8359e-01	7.3297e-01	8.5108e-01	8.9532e-01
1:8418654:ATCTCC:A	406	2019-02-04 21:17:05.239476	2019-02-04 21:18:15.756838	1	1	0	1	0	0	0	0	0	0	0	0		0	likely_not_LoF	1	4	1:8418654	["ATCTCC","A"]	{"assembly_name":"GRCh37","allele_string":"TCTCC/-","ancestral":null,"colocated_variants":[{"aa_allele":null,"aa_maf":null,"afr_allele":null,"afr_maf":null,"allele_string":"TCTCC/-","amr_allele":null,"amr_maf":null,"clin_sig":null,"end":8418659,"eas_allele":null,"eas_maf":null,"ea_allele":null,"ea_maf":null,"eur_allele":null,"eur_maf":null,"exac_adj_allele":null,"exac_adj_maf":null,"exac_allele":…	[{"ensg":"ENSG00000142599","csq":"frameshift_variant","symbol":"RERE","lof":"HC","lof_flag":null,"Spleen":0.901744719926538,"Brain_FrontalCortex_BA9_":0.9080496341075405,"SmallIntestine_TerminalIleum":0.867976820357773,"Skin_SunExposed_Lowerleg_":0.8923008455718735,"Artery_Coronary":0.880879437736529,"Brain_Hippocampus":0.9185254027261462,"Esophagus_Muscularis":0.8638866505506313,"Brain_Nucleusac…	ENSG00000142599	frameshift_variant	RERE	HC	NA	9.0174e-01	9.0805e-01	8.6798e-01	8.9230e-01	8.8088e-01	9.1853e-01	8.6389e-01	8.8821e-01	8.7840e-01	8.7296e-01	8.6044e-01	8.6392e-01	8.9679e-01	8.5597e-01	8.9346e-01	8.8028e-01	8.8359e-01	7.3297e-01	8.5108e-01	8.9532e-01
1:8418654:ATCTCCCGCTCTCGGATCTCC:A	407	2019-02-04 21:17:57.562009	2019-02-04 21:17:58.930564	1	0	0	0	0	0	1	0	0	0	0	0		0	not_LoF	1	5	1:8418654	["ATCTCCCGCTCTCGGATCTCC","A"]	{"assembly_name":"GRCh37","allele_string":"TCTCCCGCTCTCGGATCTCC/-","ancestral":null,"colocated_variants":[{"aa_allele":null,"aa_maf":null,"afr_allele":null,"afr_maf":null,"allele_string":"TCTCCCGCTCTCGGATCTCC/-","amr_allele":null,"amr_maf":null,"clin_sig":null,"end":8418674,"eas_allele":null,"eas_maf":null,"ea_allele":null,"ea_maf":null,"eur_allele":null,"eur_maf":null,"exac_adj_allele":null,"exa…	[{"ensg":"ENSG00000142599","csq":"frameshift_variant","symbol":"RERE","lof":"HC","lof_flag":null,"Spleen":0.901744719926538,"Brain_FrontalCortex_BA9_":0.9080496341075405,"SmallIntestine_TerminalIleum":0.867976820357773,"Skin_SunExposed_Lowerleg_":0.8923008455718735,"Artery_Coronary":0.880879437736529,"Brain_Hippocampus":0.9185254027261462,"Esophagus_Muscularis":0.8638866505506313,"Brain_Nucleusac…	ENSG00000142599	frameshift_variant	RERE	HC	NA	9.0174e-01	9.0805e-01	8.6798e-01	8.9230e-01	8.8088e-01	9.1853e-01	8.6389e-01	8.8821e-01	8.7840e-01	8.7296e-01	8.6044e-01	8.6392e-01	8.9679e-01	8.5597e-01	8.9346e-01	8.8028e-01	8.8359e-01	7.3297e-01	8.5108e-01	8.9532e-01
1:8420514:GCA:G	408	2019-02-04 21:18:39.679751	2019-02-04 21:18:46.592800	0	1	0	0	0	0	0	0	0	0	0	1		0	not_LoF	1	347	1:8420514	["GCA","G"]	{"assembly_name":"GRCh37","allele_string":"CA/-","ancestral":null,"colocated_variants":null,"context":null,"end":8420516,"id":"1_8420515_CA/-","input":"1\t8420514\t.\tGCA\tG\t.\t.\tGT","intergenic_consequences":null,"most_severe_consequence":"frameshift_variant","motif_feature_consequences":null,"regulatory_feature_consequences":null,"seq_region_name":"1","start":8420515,"strand":1,"transcript_co…	[{"ensg":"ENSG00000142599","csq":"frameshift_variant","symbol":"RERE","lof":"HC","lof_flag":null,"Spleen":0.901744719926538,"Brain_FrontalCortex_BA9_":0.9080496341075405,"SmallIntestine_TerminalIleum":0.867976820357773,"Skin_SunExposed_Lowerleg_":0.8923008455718735,"Artery_Coronary":0.880879437736529,"Brain_Hippocampus":0.9185254027261462,"Esophagus_Muscularis":0.8638866505506313,"Brain_Nucleusac…	ENSG00000142599	frameshift_variant	RERE	HC	NA	9.0174e-01	9.0805e-01	8.6798e-01	8.9230e-01	8.8088e-01	9.1853e-01	8.6389e-01	8.8821e-01	8.7840e-01	8.7296e-01	8.6044e-01	8.6392e-01	8.9679e-01	8.5597e-01	8.9346e-01	8.8028e-01	8.8359e-01	7.3297e-01	8.5108e-01	8.9532e-01
1:8420516:A:AGGGGGGG	409	2019-02-04 21:20:13.487391	2019-02-04 21:21:59.296721	0	1	0	0	0	0	0	0	0	0	0	1		0	not_LoF	1	348	1:8420516	["A","AGGGGGGG"]	{"assembly_name":"GRCh37","allele_string":"-/GGGGGGG","ancestral":null,"colocated_variants":null,"context":null,"end":8420516,"id":"1_8420517_-/GGGGGGG","input":"1\t8420516\t.\tA\tAGGGGGGG\t.\t.\tGT","intergenic_consequences":null,"most_severe_consequence":"frameshift_variant","motif_feature_consequences":null,"regulatory_feature_consequences":null,"seq_region_name":"1","start":8420517,"strand":1…	[{"ensg":"ENSG00000142599","csq":"frameshift_variant","symbol":"RERE","lof":"HC","lof_flag":null,"Spleen":0.901744719926538,"Brain_FrontalCortex_BA9_":0.9080496341075405,"SmallIntestine_TerminalIleum":0.867976820357773,"Skin_SunExposed_Lowerleg_":0.8923008455718735,"Artery_Coronary":0.880879437736529,"Brain_Hippocampus":0.9185254027261462,"Esophagus_Muscularis":0.8638866505506313,"Brain_Nucleusac…	ENSG00000142599	frameshift_variant	RERE	HC	NA	9.0174e-01	9.0805e-01	8.6798e-01	8.9230e-01	8.8088e-01	9.1853e-01	8.6389e-01	8.8821e-01	8.7840e-01	8.7296e-01	8.6044e-01	8.6392e-01	8.9679e-01	8.5597e-01	8.9346e-01	8.8028e-01	8.8359e-01	7.3297e-01	8.5108e-01	8.9532e-01
1:8422846:G:C	410	2019-02-04 21:20:27.072504	2019-02-04 21:21:35.543122	0	0	0	0	0	0	1	0	0	0	0	0		0	not_LoF	1	6	1:8422846	["G","C"]	{"assembly_name":"GRCh37","allele_string":"G/C","ancestral":null,"colocated_variants":[{"aa_allele":null,"aa_maf":null,"afr_allele":"C","afr_maf":0.0,"allele_string":"G/C","amr_allele":null,"amr_maf":null,"clin_sig":null,"end":8422846,"eas_allele":null,"eas_maf":null,"ea_allele":null,"ea_maf":null,"eur_allele":null,"eur_maf":null,"exac_adj_allele":"C","exac_adj_maf":0.0,"exac_allele":null,"exac_a…	[{"ensg":"ENSG00000142599","csq":"stop_gained","symbol":"RERE","lof":"HC","lof_flag":null,"Spleen":0.901744719926538,"Brain_FrontalCortex_BA9_":0.9080496341075405,"SmallIntestine_TerminalIleum":0.867976820357773,"Skin_SunExposed_Lowerleg_":0.8923008455718735,"Artery_Coronary":0.880879437736529,"Brain_Hippocampus":0.9185254027261462,"Esophagus_Muscularis":0.8638866505506313,"Brain_Nucleusaccumbens…	ENSG00000142599	stop_gained	RERE	HC	NA	9.0174e-01	9.0805e-01	8.6798e-01	8.9230e-01	8.8088e-01	9.1853e-01	8.6389e-01	8.8821e-01	8.7840e-01	8.7296e-01	8.6044e-01	8.6392e-01	8.9679e-01	8.5597e-01	8.9346e-01	8.8028e-01	8.8359e-01	7.3297e-01	8.5108e-01	8.9532e-01
1:8426035:C:A	411	2019-02-04 21:20:38.328540	2019-02-04 21:21:13.179093	0	0	0	0	0	0	0	0	0	0	0	0		0	LoF	1	7	1:8426035	["C","A"]	{"assembly_name":"GRCh37","allele_string":"C/A","ancestral":null,"colocated_variants":[{"aa_allele":null,"aa_maf":null,"afr_allele":"A","afr_maf":0.0,"allele_string":"C/A","amr_allele":null,"amr_maf":null,"clin_sig":null,"end":8426035,"eas_allele":null,"eas_maf":null,"ea_allele":null,"ea_maf":null,"eur_allele":null,"eur_maf":null,"exac_adj_allele":"A","exac_adj_maf":0.0,"exac_allele":null,"exac_a…	[{"ensg":"ENSG00000142599","csq":"splice_acceptor_variant","symbol":"RERE","lof":"HC","lof_flag":null,"Spleen":0.9003673094582184,"Brain_FrontalCortex_BA9_":0.9055042952593063,"SmallIntestine_TerminalIleum":0.8636936255983877,"Skin_SunExposed_Lowerleg_":0.8890372348316273,"Artery_Coronary":0.8747522076049737,"Brain_Hippocampus":0.9166666666666667,"Esophagus_Muscularis":0.857641686811711,"Brain_Nu…	ENSG00000142599	splice_acceptor_variant	RERE	HC	NA	9.0037e-01	9.0550e-01	8.6369e-01	8.8904e-01	8.7475e-01	9.1667e-01	8.5764e-01	8.8605e-01	8.6832e-01	8.7105e-01	8.5442e-01	8.5894e-01	8.9357e-01	8.5101e-01	8.9148e-01	8.7711e-01	8.7658e-01	7.2997e-01	8.4681e-01	8.9356e-01
1:8585816:A:C	412	2019-02-04 21:22:32.625085	2019-02-04 21:22:32.645978	0	0	0	1	0	0	0	0	1	0	0	0		0	not_LoF	1	8	1:8585816	["A","C"]	{"assembly_name":"GRCh37","allele_string":"A/C","ancestral":null,"colocated_variants":[{"aa_allele":"C","aa_maf":0.0,"afr_allele":"C","afr_maf":0.0,"allele_string":"A/C","amr_allele":"C","amr_maf":0.0,"clin_sig":null,"end":8585816,"eas_allele":"C","eas_maf":0.0014,"ea_allele":null,"ea_maf":null,"eur_allele":"C","eur_maf":0.0,"exac_adj_allele":"C","exac_adj_maf":1.065E-4,"exac_allele":null,"exac_a…	[{"ensg":"ENSG00000142599","csq":"splice_donor_variant","symbol":"RERE","lof":"HC","lof_flag":null,"Spleen":0.8549127640036731,"Brain_FrontalCortex_BA9_":0.8517340120903595,"SmallIntestine_TerminalIleum":0.7906273620559336,"Skin_SunExposed_Lowerleg_":0.8132324580922711,"Artery_Coronary":0.8237520273923228,"Brain_Hippocampus":0.8410780669144983,"Esophagus_Muscularis":0.7953263497179694,"Brain_Nucl…	ENSG00000142599	splice_donor_variant	RERE	HC	NA	8.5491e-01	8.5173e-01	7.9063e-01	8.1323e-01	8.2375e-01	8.4108e-01	7.9533e-01	8.2669e-01	8.1152e-01	8.0513e-01	7.9805e-01	7.7289e-01	7.9680e-01	7.8435e-01	8.4390e-01	7.8979e-01	8.1066e-01	6.2946e-01	7.6370e-01	8.1907e-01
1:8585820:G:T	413	2019-02-04 21:22:51.262985	2019-02-04 21:22:51.269181	0	0	0	0	0	0	0	0	1	0	0	0		0	likely_not_LoF	1	9	1:8585820	["G","T"]	{"assembly_name":"GRCh37","allele_string":"G/T","ancestral":null,"colocated_variants":[{"aa_allele":"T","aa_maf":0.0,"afr_allele":"T","afr_maf":0.0,"allele_string":"G/T","amr_allele":"T","amr_maf":0.0,"clin_sig":null,"end":8585820,"eas_allele":"T","eas_maf":0.0,"ea_allele":null,"ea_maf":null,"eur_allele":"T","eur_maf":0.0,"exac_adj_allele":"T","exac_adj_maf":0.0,"exac_allele":null,"exac_afr_allel…	[{"ensg":"ENSG00000142599","csq":"splice_region_variant","symbol":"RERE","lof":null,"lof_flag":null,"Spleen":0.0,"Brain_FrontalCortex_BA9_":0.0,"SmallIntestine_TerminalIleum":0.0,"Skin_SunExposed_Lowerleg_":0.0,"Artery_Coronary":0.0,"Brain_Hippocampus":0.0,"Esophagus_Muscularis":0.0,"Brain_Nucleusaccumbens_basalganglia_":0.0,"Artery_Tibial":0.0,"Brain_Hypothalamus":0.0,"Adipose_Visceral_Omentum_"…	ENSG00000142599	stop_gained	RERE	HC	NA	8.5491e-01	8.5173e-01	7.9063e-01	8.1323e-01	8.2375e-01	8.4108e-01	7.9533e-01	8.2669e-01	8.1152e-01	8.0513e-01	7.9805e-01	7.7289e-01	7.9680e-01	7.8435e-01	8.4390e-01	7.8979e-01	8.1066e-01	6.2946e-01	7.6370e-01	8.1907e-01
1:8716306:TC:T	414	2019-02-04 21:23:13.971467	2019-02-04 21:23:13.977195	1	1	0	1	0	0	0	0	0	0	0	0		0	not_LoF	1	10	1:8716306	["TC","T"]	{"assembly_name":"GRCh37","allele_string":"C/-","ancestral":null,"colocated_variants":null,"context":null,"end":8716307,"id":"1_8716307_C/-","input":"1\t8716306\t.\tTC\tT\t.\t.\tGT","intergenic_consequences":null,"most_severe_consequence":"frameshift_variant","motif_feature_consequences":null,"regulatory_feature_consequences":null,"seq_region_name":"1","start":8716307,"strand":1,"transcript_conse…	[{"ensg":"ENSG00000142599","csq":"frameshift_variant","symbol":"RERE","lof":"HC","lof_flag":null,"Spleen":0.045454545454545456,"Brain_FrontalCortex_BA9_":0.053770283168946865,"SmallIntestine_TerminalIleum":0.07306626354245405,"Skin_SunExposed_Lowerleg_":0.07580477673935618,"Artery_Coronary":0.051000180212650924,"Brain_Hippocampus":0.07558859975216854,"Esophagus_Muscularis":0.06231533709374161,"Br…	ENSG00000142599	frameshift_variant	RERE	HC	NA	4.5455e-02	5.3770e-02	7.3066e-02	7.5805e-02	5.1000e-02	7.5589e-02	6.2315e-02	5.9359e-02	5.6791e-02	6.5916e-02	5.6377e-02	8.6049e-02	9.6774e-02	6.6661e-02	4.7572e-02	8.7324e-02	6.5919e-02	1.0051e-01	8.3109e-02	7.4484e-02
1:8716318:CTT:C	415	2019-02-04 21:23:44.706845	2019-02-04 21:23:44.730683	1	1	0	0	0	0	1	0	0	0	0	0		0	not_LoF	1	11	1:8716318	["CTT","C"]	{"assembly_name":"GRCh37","allele_string":"TT/-","ancestral":null,"colocated_variants":[{"aa_allele":null,"aa_maf":null,"afr_allele":null,"afr_maf":0.0,"allele_string":"TT/-","amr_allele":null,"amr_maf":null,"clin_sig":null,"end":8716320,"eas_allele":null,"eas_maf":null,"ea_allele":null,"ea_maf":null,"eur_allele":null,"eur_maf":null,"exac_adj_allele":null,"exac_adj_maf":0.0,"exac_allele":null,"ex…	[{"ensg":"ENSG00000142599","csq":"frameshift_variant","symbol":"RERE","lof":"HC","lof_flag":null,"Spleen":0.05670339761248852,"Brain_FrontalCortex_BA9_":0.063315303849825,"SmallIntestine_TerminalIleum":0.09800957420005042,"Skin_SunExposed_Lowerleg_":0.09612817089452602,"Artery_Coronary":0.06451612903225805,"Brain_Hippocampus":0.08705080545229246,"Esophagus_Muscularis":0.07789417136717701,"Brain_N…	ENSG00000142599	frameshift_variant	RERE	HC	NA	5.6703e-02	6.3315e-02	9.8010e-02	9.6128e-02	6.4516e-02	8.7051e-02	7.7894e-02	6.9324e-02	7.3027e-02	8.1016e-02	7.1160e-02	1.0899e-01	1.0084e-01	9.3042e-02	6.4420e-02	1.1514e-01	7.6087e-02	1.6952e-01	1.1456e-01	8.8072e-02
1:8716321:C:CGG	416	2019-02-04 21:24:07.056949	2019-02-04 21:24:13.753772	1	1	0	0	0	0	1	0	0	0	0	0		0	not_LoF	1	12	1:8716321	["C","CGG"]	{"assembly_name":"GRCh37","allele_string":"-/GG","ancestral":null,"colocated_variants":[{"aa_allele":null,"aa_maf":null,"afr_allele":null,"afr_maf":null,"allele_string":"-/GG/TCTTTG","amr_allele":null,"amr_maf":null,"clin_sig":null,"end":8716321,"eas_allele":null,"eas_maf":null,"ea_allele":null,"ea_maf":null,"eur_allele":null,"eur_maf":null,"exac_adj_allele":null,"exac_adj_maf":null,"exac_allele"…	[{"ensg":"ENSG00000142599","csq":"frameshift_variant","symbol":"RERE","lof":"HC","lof_flag":null,"Spleen":0.05670339761248852,"Brain_FrontalCortex_BA9_":0.063315303849825,"SmallIntestine_TerminalIleum":0.09800957420005042,"Skin_SunExposed_Lowerleg_":0.09612817089452602,"Artery_Coronary":0.06451612903225805,"Brain_Hippocampus":0.08705080545229246,"Esophagus_Muscularis":0.07789417136717701,"Brain_N…	ENSG00000142599	frameshift_variant	RERE	HC	NA	5.6703e-02	6.3315e-02	9.8010e-02	9.6128e-02	6.4516e-02	8.7051e-02	7.7894e-02	6.9324e-02	7.3027e-02	8.1016e-02	7.1160e-02	1.0899e-01	1.0084e-01	9.3042e-02	6.4420e-02	1.1514e-01	7.6087e-02	1.6952e-01	1.1456e-01	8.8072e-02
1:27022910:G:GC	417	2019-02-04 21:24:39.305283	2019-02-04 21:24:39.311894	0	1	0	1	0	0	0	0	0	0	0	0		0	not_LoF	1	13	1:27022910	["G","GC"]	{"assembly_name":"GRCh37","allele_string":"-/C","ancestral":null,"colocated_variants":null,"context":null,"end":27022910,"id":"1_27022911_-/C","input":"1\t27022910\t.\tG\tGC\t.\t.\tGT","intergenic_consequences":null,"most_severe_consequence":"frameshift_variant","motif_feature_consequences":null,"regulatory_feature_consequences":[{"allele_num":1,"biotype":"promoter","consequence_terms":["regulato…	[{"ensg":"ENSG00000117713","csq":"frameshift_variant","symbol":"ARID1A","lof":"HC","lof_flag":null,"Spleen":0.6157314629258518,"Brain_FrontalCortex_BA9_":0.8157894736842105,"SmallIntestine_TerminalIleum":0.5839781520254893,"Skin_SunExposed_Lowerleg_":0.637462235649547,"Artery_Coronary":0.6842105263157894,"Brain_Hippocampus":0.8909991742361685,"Esophagus_Muscularis":0.7012195121951219,"Brain_Nucle…	ENSG00000117713	frameshift_variant	ARID1A	HC	NA	6.1573e-01	8.1579e-01	5.8398e-01	6.3746e-01	6.8421e-01	8.9100e-01	7.0122e-01	8.3860e-01	6.6879e-01	8.8337e-01	6.0933e-01	6.7409e-01	7.2682e-01	6.2376e-01	6.3406e-01	6.3766e-01	5.6945e-01	5.2088e-01	6.1725e-01	7.2604e-01
1:27022910:GC:G	418	2019-02-04 21:24:56.041298	2019-02-04 21:24:56.059885	0	1	0	1	0	0	0	0	0	0	0	0		0	not_LoF	1	14	1:27022910	["GC","G"]	{"assembly_name":"GRCh37","allele_string":"C/-","ancestral":null,"colocated_variants":null,"context":null,"end":27022911,"id":"1_27022911_C/-","input":"1\t27022910\t.\tGC\tG\t.\t.\tGT","intergenic_consequences":null,"most_severe_consequence":"frameshift_variant","motif_feature_consequences":null,"regulatory_feature_consequences":[{"allele_num":1,"biotype":"promoter","consequence_terms":["regulato…	[{"ensg":"ENSG00000117713","csq":"frameshift_variant","symbol":"ARID1A","lof":"HC","lof_flag":null,"Spleen":0.6157314629258518,"Brain_FrontalCortex_BA9_":0.8157894736842105,"SmallIntestine_TerminalIleum":0.5839781520254893,"Skin_SunExposed_Lowerleg_":0.637462235649547,"Artery_Coronary":0.6842105263157894,"Brain_Hippocampus":0.8909991742361685,"Esophagus_Muscularis":0.7012195121951219,"Brain_Nucle…	ENSG00000117713	frameshift_variant	ARID1A	HC	NA	6.1573e-01	8.1579e-01	5.8398e-01	6.3746e-01	6.8421e-01	8.9100e-01	7.0122e-01	8.3860e-01	6.6879e-01	8.8337e-01	6.0933e-01	6.7409e-01	7.2682e-01	6.2376e-01	6.3406e-01	6.3766e-01	5.6945e-01	5.2088e-01	6.1725e-01	7.2604e-01
1:27098990:G:A	419	2019-02-04 21:25:24.644802	2019-02-07 18:09:52.540434	0	1	0	0	0	1	0	0	0	0	0	0		0	likely_LoF	1	15	1:27098990	["G","A"]	{"assembly_name":"GRCh37","allele_string":"G/A","ancestral":null,"colocated_variants":null,"context":null,"end":27098990,"id":"1_27098990_G/A","input":"1\t27098990\t.\tG\tA\t.\t.\tGT","intergenic_consequences":null,"most_severe_consequence":"splice_acceptor_variant","motif_feature_consequences":null,"regulatory_feature_consequences":[{"allele_num":1,"biotype":"promoter_flanking_region","consequen…	[{"ensg":"ENSG00000117713","csq":"splice_acceptor_variant","symbol":"ARID1A","lof":"HC","lof_flag":null,"Spleen":0.6708416833667336,"Brain_FrontalCortex_BA9_":0.9305263157894736,"SmallIntestine_TerminalIleum":0.6941283568502504,"Skin_SunExposed_Lowerleg_":0.7792237973506857,"Artery_Coronary":0.8268251273344651,"Brain_Hippocampus":0.9876135425268373,"Esophagus_Muscularis":0.8652439024390243,"Brain…	ENSG00000117713	splice_acceptor_variant	ARID1A	HC	NA	6.7084e-01	9.3053e-01	6.9413e-01	7.7922e-01	8.2683e-01	9.8761e-01	8.6524e-01	9.4357e-01	8.6313e-01	9.7585e-01	7.3531e-01	8.2618e-01	8.8889e-01	7.6368e-01	6.6667e-01	7.5987e-01	6.9288e-01	6.1065e-01	7.4642e-01	8.0885e-01
1:27101138:C:T	420	2019-02-04 21:26:18.575625	2019-02-04 21:26:18.604018	0	1	0	0	0	0	0	0	0	0	0	1		0	likely_not_LoF	1	16	1:27101138	["C","T"]	{"assembly_name":"GRCh37","allele_string":"C/T","ancestral":null,"colocated_variants":null,"context":null,"end":27101138,"id":"1_27101138_C/T","input":"1\t27101138\t.\tC\tT\t.\t.\tGT","intergenic_consequences":null,"most_severe_consequence":"stop_gained","motif_feature_consequences":null,"regulatory_feature_consequences":null,"seq_region_name":"1","start":27101138,"strand":1,"transcript_consequen…	[{"ensg":"ENSG00000117713","csq":"stop_gained","symbol":"ARID1A","lof":"HC","lof_flag":null,"Spleen":0.6708416833667336,"Brain_FrontalCortex_BA9_":0.9305263157894736,"SmallIntestine_TerminalIleum":0.6941283568502504,"Skin_SunExposed_Lowerleg_":0.7792237973506857,"Artery_Coronary":0.8268251273344651,"Brain_Hippocampus":0.9876135425268373,"Esophagus_Muscularis":0.8652439024390243,"Brain_Nucleusaccu…	ENSG00000117713	stop_gained	ARID1A	HC	NA	6.7084e-01	9.3053e-01	6.9413e-01	7.7922e-01	8.2683e-01	9.8761e-01	8.6524e-01	9.4357e-01	8.6313e-01	9.7585e-01	7.3531e-01	8.2618e-01	8.8889e-01	7.6368e-01	6.6667e-01	7.5987e-01	6.9288e-01	6.1065e-01	7.4642e-01	8.0885e-01
1:27101469:A:G	421	2019-02-04 21:26:43.809397	2019-02-04 21:26:43.839001	0	0	0	0	0	0	0	0	0	0	0	1		0	likely_LoF	1	17	1:27101469	["A","G"]	{"assembly_name":"GRCh37","allele_string":"A/G","ancestral":null,"colocated_variants":[{"aa_allele":null,"aa_maf":null,"afr_allele":"G","afr_maf":0.0,"allele_string":"A/G","amr_allele":null,"amr_maf":null,"clin_sig":null,"end":27101469,"eas_allele":null,"eas_maf":null,"ea_allele":null,"ea_maf":null,"eur_allele":null,"eur_maf":null,"exac_adj_allele":"G","exac_adj_maf":3.482E-4,"exac_allele":null,"…	[{"ensg":"ENSG00000117713","csq":"missense_variant","symbol":"ARID1A","lof":null,"lof_flag":null,"Spleen":0.6708416833667336,"Brain_FrontalCortex_BA9_":0.9305263157894736,"SmallIntestine_TerminalIleum":0.6941283568502504,"Skin_SunExposed_Lowerleg_":0.7792237973506857,"Artery_Coronary":0.8268251273344651,"Brain_Hippocampus":0.9876135425268373,"Esophagus_Muscularis":0.8652439024390243,"Brain_Nucleu…	ENSG00000117713	splice_acceptor_variant	ARID1A	HC	NA	0.0000e+00	0.0000e+00	0.0000e+00	0.0000e+00	0.0000e+00	0.0000e+00	0.0000e+00	0.0000e+00	0.0000e+00	0.0000e+00	0.0000e+00	0.0000e+00	0.0000e+00	0.0000e+00	0.0000e+00	0.0000e+00	0.0000e+00	0.0000e+00	0.0000e+00	0.0000e+00
1:27876328:CAGCACCTGCCTCCCCAA:C	422	2019-02-04 21:27:12.144777	2019-02-04 21:27:12.166883	0	1	0	0	0	0	0	0	0	0	0	0		0	likely_LoF	1	18	1:27876328	["CAGCACCTGCCTCCCCAA","C"]	{"assembly_name":"GRCh37","allele_string":"AGCACCTGCCTCCCCAA/-","ancestral":null,"colocated_variants":null,"context":null,"end":27876345,"id":"1_27876329_AGCACCTGCCTCCCCAA/-","input":"1\t27876328\t.\tCAGCACCTGCCTCCCCAA\tC\t.\t.\tGT","intergenic_consequences":null,"most_severe_consequence":"frameshift_variant","motif_feature_consequences":null,"regulatory_feature_consequences":null,"seq_region_nam…	[{"ensg":"ENSG00000126705","csq":"frameshift_variant","symbol":"AHDC1","lof":"HC","lof_flag":null,"Spleen":0.983284169124877,"Brain_FrontalCortex_BA9_":1.0,"SmallIntestine_TerminalIleum":0.9840000000000001,"Skin_SunExposed_Lowerleg_":0.9784197702749738,"Artery_Coronary":0.9786866359447004,"Brain_Hippocampus":1.0,"Esophagus_Muscularis":0.9828115408225905,"Brain_Nucleusaccumbens_basalganglia_":0.99…	ENSG00000126705	frameshift_variant	AHDC1	HC	NA	9.8328e-01	1.0000e+00	9.8400e-01	9.7842e-01	9.7869e-01	1.0000e+00	9.8281e-01	9.9320e-01	9.7633e-01	1.0000e+00	9.8620e-01	9.7741e-01	9.8042e-01	9.8645e-01	1.0000e+00	9.7860e-01	9.8575e-01	1.0000e+00	9.8463e-01	9.8386e-01
1:43392785:T:TGCCGGAA	423	2019-02-04 21:27:47.898710	2019-02-04 21:27:47.914082	0	0	0	1	0	0	0	0	0	0	1	0		0	not_LoF	1	19	1:43392785	["T","TGCCGGAA"]	{"assembly_name":"GRCh37","allele_string":"-/GCCGGAA","ancestral":null,"colocated_variants":null,"context":null,"end":43392785,"id":"1_43392786_-/GCCGGAA","input":"1\t43392785\t.\tT\tTGCCGGAA\t.\t.\tGT","intergenic_consequences":null,"most_severe_consequence":"frameshift_variant","motif_feature_consequences":null,"regulatory_feature_consequences":null,"seq_region_name":"1","start":43392786,"stran…	[{"ensg":"ENSG00000117394","csq":"frameshift_variant","symbol":"SLC2A1","lof":"HC","lof_flag":null,"Spleen":0.7988935893263911,"Brain_FrontalCortex_BA9_":0.8617931034482759,"SmallIntestine_TerminalIleum":0.8469483568075118,"Skin_SunExposed_Lowerleg_":0.8747076707202993,"Artery_Coronary":0.8808535862477772,"Brain_Hippocampus":0.89453463874086,"Esophagus_Muscularis":0.9176715176715177,"Brain_Nucleu…	ENSG00000117394	frameshift_variant	SLC2A1	HC	NA	7.9889e-01	8.6179e-01	8.4695e-01	8.7471e-01	8.8085e-01	8.9453e-01	9.1767e-01	9.0541e-01	8.5157e-01	8.9478e-01	8.8482e-01	8.9127e-01	8.6100e-01	8.7880e-01	9.4419e-01	8.8056e-01	9.0902e-01	9.4767e-01	8.4693e-01	9.0740e-01
1:43395195:C:G	424	2019-02-04 21:28:07.322108	2019-02-04 21:28:07.336994	0	0	0	0	0	0	0	0	0	1	1	0		0	not_LoF	1	349	1:43395195	["C","G"]	{"assembly_name":"GRCh37","allele_string":"C/G","ancestral":null,"colocated_variants":null,"context":null,"end":43395195,"id":"1_43395195_C/G","input":"1\t43395195\t.\tC\tG\t.\t.\tGT","intergenic_consequences":null,"most_severe_consequence":"splice_acceptor_variant","motif_feature_consequences":null,"regulatory_feature_consequences":null,"seq_region_name":"1","start":43395195,"strand":1,"transcri…	[{"ensg":"ENSG00000117394","csq":"splice_acceptor_variant","symbol":"SLC2A1","lof":"HC","lof_flag":"NON_CAN_SPLICE","Spleen":0.007484542792059876,"Brain_FrontalCortex_BA9_":0.0,"SmallIntestine_TerminalIleum":0.0,"Skin_SunExposed_Lowerleg_":0.0034494855004677263,"Artery_Coronary":0.0,"Brain_Hippocampus":0.0,"Esophagus_Muscularis":0.0,"Brain_Nucleusaccumbens_basalganglia_":0.0,"Artery_Tibial":0.0,"…	ENSG00000117394	splice_acceptor_variant	SLC2A1	HC	NON_CAN_SPLICE	7.4845e-03	0.0000e+00	0.0000e+00	3.4495e-03	0.0000e+00	0.0000e+00	0.0000e+00	0.0000e+00	0.0000e+00	0.0000e+00	0.0000e+00	3.5636e-03	0.0000e+00	0.0000e+00	0.0000e+00	4.0304e-03	0.0000e+00	0.0000e+00	0.0000e+00	0.0000e+00
1:43408895:A:G	425	2019-02-04 21:29:02.547303	2019-02-04 21:29:02.570268	0	0	0	0	0	0	0	0	0	0	0	0		0	LoF	1	20	1:43408895	["A","G"]	{"assembly_name":"GRCh37","allele_string":"A/G","ancestral":null,"colocated_variants":[{"aa_allele":null,"aa_maf":null,"afr_allele":"G","afr_maf":0.0,"allele_string":"A/G","amr_allele":null,"amr_maf":null,"clin_sig":null,"end":43408895,"eas_allele":null,"eas_maf":null,"ea_allele":null,"ea_maf":null,"eur_allele":null,"eur_maf":null,"exac_adj_allele":"G","exac_adj_maf":0.0,"exac_allele":null,"exac_…	[{"ensg":"ENSG00000117394","csq":"splice_donor_variant","symbol":"SLC2A1","lof":"HC","lof_flag":null,"Spleen":0.8935893263911487,"Brain_FrontalCortex_BA9_":0.955310344827586,"SmallIntestine_TerminalIleum":0.9323943661971832,"Skin_SunExposed_Lowerleg_":0.9688961646398504,"Artery_Coronary":0.967990515708358,"Brain_Hippocampus":0.9749659189490641,"Esophagus_Muscularis":0.9925155925155925,"Brain_Nucl…	ENSG00000117394	splice_donor_variant	SLC2A1	HC	NA	8.9359e-01	9.5531e-01	9.3239e-01	9.6890e-01	9.6799e-01	9.7497e-01	9.9252e-01	9.7461e-01	9.5780e-01	9.7003e-01	9.6017e-01	9.7483e-01	9.4659e-01	9.6273e-01	1.0000e+00	9.6895e-01	9.8056e-01	1.0000e+00	9.3225e-01	9.5484e-01
1:61547629:GC:G	426	2019-02-04 21:29:44.650240	2019-02-04 21:29:44.728367	0	1	0	1	0	0	0	0	0	1	0	1		0	not_LoF	1	21	1:61547629	["GC","G"]	{"assembly_name":"GRCh37","allele_string":"C/-","ancestral":null,"colocated_variants":null,"context":null,"end":61547630,"id":"1_61547630_C/-","input":"1\t61547629\t.\tGC\tG\t.\t.\tGT","intergenic_consequences":null,"most_severe_consequence":"frameshift_variant","motif_feature_consequences":null,"regulatory_feature_consequences":[{"allele_num":1,"biotype":"promoter","consequence_terms":["regulato…	[{"ensg":"ENSG00000162599","csq":"frameshift_variant","symbol":"NFIA","lof":"HC","lof_flag":"PHYLOCSF_WEAK","Spleen":0.0,"Brain_FrontalCortex_BA9_":0.0,"SmallIntestine_TerminalIleum":0.0,"Skin_SunExposed_Lowerleg_":0.0,"Artery_Coronary":0.0,"Brain_Hippocampus":0.0,"Esophagus_Muscularis":0.0,"Brain_Nucleusaccumbens_basalganglia_":0.0,"Artery_Tibial":0.0,"Brain_Hypothalamus":0.0,"Adipose_Visceral_O…	ENSG00000162599	frameshift_variant	NFIA	HC	PHYLOCSF_WEAK	0.0000e+00	0.0000e+00	0.0000e+00	0.0000e+00	0.0000e+00	0.0000e+00	0.0000e+00	0.0000e+00	0.0000e+00	0.0000e+00	0.0000e+00	0.0000e+00	0.0000e+00	0.0000e+00	0.0000e+00	0.0000e+00	0.0000e+00	0.0000e+00	0.0000e+00	0.0000e+00
1:61547681:C:A	427	2019-02-04 21:30:46.813304	2019-02-04 21:30:46.867807	0	1	0	1	0	0	0	0	0	1	0	1		0	not_LoF	1	22	1:61547681	["C","A"]	{"assembly_name":"GRCh37","allele_string":"C/A","ancestral":null,"colocated_variants":null,"context":null,"end":61547681,"id":"1_61547681_C/A","input":"1\t61547681\t.\tC\tA\t.\t.\tGT","intergenic_consequences":null,"most_severe_consequence":"stop_gained","motif_feature_consequences":null,"regulatory_feature_consequences":[{"allele_num":1,"biotype":"promoter","consequence_terms":["regulatory_regio…	[{"ensg":"ENSG00000162599","csq":"stop_gained","symbol":"NFIA","lof":"HC","lof_flag":"PHYLOCSF_WEAK","Spleen":0.0,"Brain_FrontalCortex_BA9_":0.0,"SmallIntestine_TerminalIleum":0.0,"Skin_SunExposed_Lowerleg_":0.0,"Artery_Coronary":0.0,"Brain_Hippocampus":0.0,"Esophagus_Muscularis":0.0,"Brain_Nucleusaccumbens_basalganglia_":0.0,"Artery_Tibial":0.0,"Brain_Hypothalamus":0.0,"Adipose_Visceral_Omentum_…	ENSG00000162599	stop_gained	NFIA	HC	PHYLOCSF_WEAK	0.0000e+00	0.0000e+00	0.0000e+00	0.0000e+00	0.0000e+00	0.0000e+00	0.0000e+00	0.0000e+00	0.0000e+00	0.0000e+00	0.0000e+00	0.0000e+00	0.0000e+00	0.0000e+00	0.0000e+00	0.0000e+00	0.0000e+00	0.0000e+00	0.0000e+00	0.0000e+00
1:61547693:G:A	501	2019-02-06 14:11:53.613478	2019-02-06 14:11:53.631008	0	1	0	0	0	0	0	0	0	1	0	1		0	not_LoF	1	23	1:61547693	["G","A"]	{"assembly_name":"GRCh37","allele_string":"G/A","ancestral":null,"colocated_variants":[{"aa_allele":null,"aa_maf":null,"afr_allele":"A","afr_maf":1.27E-4,"allele_string":"G/A","amr_allele":null,"amr_maf":null,"clin_sig":null,"end":61547693,"eas_allele":null,"eas_maf":null,"ea_allele":null,"ea_maf":null,"eur_allele":null,"eur_maf":null,"exac_adj_allele":"A","exac_adj_maf":0.0,"exac_allele":null,"e…	[{"ensg":"ENSG00000162599","csq":"stop_gained","symbol":"NFIA","lof":"HC","lof_flag":"PHYLOCSF_WEAK","Spleen":0.0,"Brain_FrontalCortex_BA9_":0.0,"SmallIntestine_TerminalIleum":0.0,"Skin_SunExposed_Lowerleg_":0.0,"Artery_Coronary":0.0,"Brain_Hippocampus":0.0,"Esophagus_Muscularis":0.0,"Brain_Nucleusaccumbens_basalganglia_":0.0,"Artery_Tibial":0.0,"Brain_Hypothalamus":0.0,"Adipose_Visceral_Omentum_…	ENSG00000162599	stop_gained	NFIA	HC	PHYLOCSF_WEAK	0.0000e+00	0.0000e+00	0.0000e+00	0.0000e+00	0.0000e+00	0.0000e+00	0.0000e+00	0.0000e+00	0.0000e+00	0.0000e+00	0.0000e+00	0.0000e+00	0.0000e+00	0.0000e+00	0.0000e+00	0.0000e+00	0.0000e+00	0.0000e+00	0.0000e+00	0.0000e+00
1:61851598:T:C	428	2019-02-04 21:32:15.482283	2019-02-04 21:32:15.504678	0	0	0	0	0	0	0	0	1	0	1	0		0	not_LoF	1	350	1:61851598	["T","C"]	{"assembly_name":"GRCh37","allele_string":"T/C","ancestral":null,"colocated_variants":[{"aa_allele":null,"aa_maf":null,"afr_allele":null,"afr_maf":null,"allele_string":"T/C","amr_allele":null,"amr_maf":null,"clin_sig":null,"end":61851598,"eas_allele":null,"eas_maf":null,"ea_allele":null,"ea_maf":null,"eur_allele":null,"eur_maf":null,"exac_adj_allele":null,"exac_adj_maf":null,"exac_allele":null,"e…	[{"ensg":"ENSG00000162599","csq":"splice_donor_variant","symbol":"NFIA","lof":"HC","lof_flag":null,"Spleen":0.0,"Brain_FrontalCortex_BA9_":0.0,"SmallIntestine_TerminalIleum":0.0,"Skin_SunExposed_Lowerleg_":0.0,"Artery_Coronary":0.0,"Brain_Hippocampus":0.0,"Esophagus_Muscularis":0.0,"Brain_Nucleusaccumbens_basalganglia_":0.0,"Artery_Tibial":0.0,"Brain_Hypothalamus":0.0,"Adipose_Visceral_Omentum_":…	ENSG00000162599	splice_donor_variant	NFIA	HC	NA	0.0000e+00	0.0000e+00	0.0000e+00	0.0000e+00	0.0000e+00	0.0000e+00	0.0000e+00	0.0000e+00	0.0000e+00	0.0000e+00	0.0000e+00	0.0000e+00	0.0000e+00	0.0000e+00	0.0000e+00	0.0000e+00	0.0000e+00	0.0000e+00	0.0000e+00	0.0000e+00
2:145187594:C:T	429	2019-02-04 21:32:37.271973	2019-02-04 21:32:37.277542	0	0	0	0	0	0	0	1	0	0	0	0		0	likely_LoF	1	24	2:145187594	["C","T"]	{"assembly_name":"GRCh37","allele_string":"C/T","ancestral":null,"colocated_variants":[{"aa_allele":null,"aa_maf":null,"afr_allele":"T","afr_maf":0.0,"allele_string":"C/T","amr_allele":null,"amr_maf":null,"clin_sig":null,"end":145187594,"eas_allele":null,"eas_maf":null,"ea_allele":null,"ea_maf":null,"eur_allele":null,"eur_maf":null,"exac_adj_allele":"T","exac_adj_maf":0.0,"exac_allele":null,"exac…	[{"ensg":"ENSG00000169554","csq":"splice_acceptor_variant","symbol":"ZEB2","lof":"HC","lof_flag":null,"Spleen":0.5132573155653248,"Brain_FrontalCortex_BA9_":0.8842404549147034,"SmallIntestine_TerminalIleum":0.7176724137931034,"Skin_SunExposed_Lowerleg_":0.7487179487179487,"Artery_Coronary":0.7122040072859745,"Brain_Hippocampus":0.838443625072773,"Esophagus_Muscularis":0.7569392348087023,"Brain_Nu…	ENSG00000169554	splice_acceptor_variant	ZEB2	HC	NA	5.1326e-01	8.8424e-01	7.1767e-01	7.4872e-01	7.1220e-01	8.3844e-01	7.5694e-01	8.4184e-01	7.9684e-01	8.8724e-01	6.6819e-01	6.8550e-01	8.5965e-01	7.0808e-01	5.6714e-01	6.9609e-01	7.2747e-01	6.6102e-01	6.4421e-01	5.9717e-01
2:149216352:G:T	430	2019-02-04 21:33:02.808509	2019-02-04 21:33:02.831434	0	1	0	0	0	0	1	0	0	0	0	0		0	not_LoF	1	25	2:149216352	["G","T"]	{"assembly_name":"GRCh37","allele_string":"G/T","ancestral":null,"colocated_variants":[{"aa_allele":null,"aa_maf":null,"afr_allele":null,"afr_maf":null,"allele_string":"G/C/T","amr_allele":null,"amr_maf":null,"clin_sig":null,"end":149216352,"eas_allele":null,"eas_maf":null,"ea_allele":"C","ea_maf":0.0,"eur_allele":null,"eur_maf":null,"exac_adj_allele":"T","exac_adj_maf":0.0,"exac_allele":"C","exa…	[{"ensg":"ENSG00000204406","csq":"stop_gained","symbol":"MBD5","lof":"HC","lof_flag":null,"Spleen":0.15882753919563736,"Brain_FrontalCortex_BA9_":0.226962457337884,"SmallIntestine_TerminalIleum":0.18749999999999997,"Skin_SunExposed_Lowerleg_":0.17238689547581904,"Artery_Coronary":0.27696078431372545,"Brain_Hippocampus":0.22566371681415928,"Esophagus_Muscularis":0.30652070442646356,"Brain_Nucleusa…	ENSG00000204406	stop_gained	MBD5	HC	NA	1.5883e-01	2.2696e-01	1.8750e-01	1.7239e-01	2.7696e-01	2.2566e-01	3.0652e-01	2.5862e-01	2.7007e-01	2.4048e-01	2.5239e-01	3.0712e-01	3.4592e-01	2.3058e-01	1.4123e-01	1.9156e-01	3.0802e-01	1.9372e-01	2.4348e-01	3.3417e-01
2:149227256:GCAGCAGCCAAAGCA:G	431	2019-02-04 21:33:38.339892	2019-02-04 21:33:38.346598	0	1	0	0	0	0	0	0	0	0	0	0		0	likely_LoF	1	26	2:149227256	["GCAGCAGCCAAAGCA","G"]	{"assembly_name":"GRCh37","allele_string":"CAGCAGCCAAAGCA/-","ancestral":null,"colocated_variants":null,"context":null,"end":149227270,"id":"2_149227257_CAGCAGCCAAAGCA/-","input":"2\t149227256\t.\tGCAGCAGCCAAAGCA\tG\t.\t.\tGT","intergenic_consequences":null,"most_severe_consequence":"frameshift_variant","motif_feature_consequences":null,"regulatory_feature_consequences":null,"seq_region_name":"2"…	[{"ensg":"ENSG00000204406","csq":"frameshift_variant","symbol":"MBD5","lof":"HC","lof_flag":null,"Spleen":0.20518064076346287,"Brain_FrontalCortex_BA9_":0.41979522184300344,"SmallIntestine_TerminalIleum":0.23237179487179485,"Skin_SunExposed_Lowerleg_":0.21138845553822153,"Artery_Coronary":0.3321078431372549,"Brain_Hippocampus":0.39085545722713866,"Esophagus_Muscularis":0.37029985721085196,"Brain_…	ENSG00000204406	frameshift_variant	MBD5	HC	NA	2.0518e-01	4.1980e-01	2.3237e-01	2.1139e-01	3.3211e-01	3.9086e-01	3.7030e-01	4.4612e-01	3.2847e-01	4.0914e-01	2.9741e-01	3.7778e-01	5.1457e-01	2.8718e-01	1.5945e-01	2.3550e-01	3.6977e-01	2.5131e-01	2.8571e-01	4.2134e-01
2:149241276:ATCAG:A	432	2019-02-04 21:33:54.928871	2019-02-08 17:44:18.830169	0	0	0	0	0	0	0	0	0	0	0	0		0	LoF	1	27	2:149241276	["ATCAG","A"]	{"assembly_name":"GRCh37","allele_string":"TCAG/-","ancestral":null,"colocated_variants":[{"aa_allele":null,"aa_maf":null,"afr_allele":null,"afr_maf":1.304E-4,"allele_string":"TCAG/-","amr_allele":null,"amr_maf":null,"clin_sig":null,"end":149241280,"eas_allele":null,"eas_maf":null,"ea_allele":null,"ea_maf":null,"eur_allele":null,"eur_maf":null,"exac_adj_allele":null,"exac_adj_maf":0.0,"exac_allel…	[{"ensg":"ENSG00000204406","csq":"frameshift_variant","symbol":"MBD5","lof":"HC","lof_flag":null,"Spleen":0.10633946830265849,"Brain_FrontalCortex_BA9_":0.19283276450511946,"SmallIntestine_TerminalIleum":0.11858974358974358,"Skin_SunExposed_Lowerleg_":0.06708268330733229,"Artery_Coronary":0.10171568627450982,"Brain_Hippocampus":0.16519174041297935,"Esophagus_Muscularis":0.14850071394574013,"Brain…	ENSG00000204406	frameshift_variant	MBD5	HC	NA	1.0634e-01	1.9283e-01	1.1859e-01	6.7083e-02	1.0172e-01	1.6519e-01	1.4850e-01	1.8750e-01	1.0128e-01	1.6866e-01	8.3220e-02	8.6610e-02	2.4661e-01	7.7062e-02	3.6446e-02	7.7329e-02	1.0930e-01	1.2042e-01	9.8137e-02	1.1824e-01
2:149246991:A:T	433	2019-02-04 21:34:17.632455	2019-02-04 21:34:17.648373	0	0	0	0	0	0	0	0	0	0	0	0		0	LoF	1	28	2:149246991	["A","T"]	{"assembly_name":"GRCh37","allele_string":"A/T","ancestral":null,"colocated_variants":null,"context":null,"end":149246991,"id":"2_149246991_A/T","input":"2\t149246991\t.\tA\tT\t.\t.\tGT","intergenic_consequences":null,"most_severe_consequence":"stop_gained","motif_feature_consequences":null,"regulatory_feature_consequences":null,"seq_region_name":"2","start":149246991,"strand":1,"transcript_conse…	[{"ensg":"ENSG00000204406","csq":"stop_gained","symbol":"MBD5","lof":"HC","lof_flag":null,"Spleen":0.15882753919563736,"Brain_FrontalCortex_BA9_":0.226962457337884,"SmallIntestine_TerminalIleum":0.18749999999999997,"Skin_SunExposed_Lowerleg_":0.17238689547581904,"Artery_Coronary":0.27696078431372545,"Brain_Hippocampus":0.22566371681415928,"Esophagus_Muscularis":0.30652070442646356,"Brain_Nucleusa…	ENSG00000204406	stop_gained	MBD5	HC	NA	1.5883e-01	2.2696e-01	1.8750e-01	1.7239e-01	2.7696e-01	2.2566e-01	3.0652e-01	2.5862e-01	2.7007e-01	2.4048e-01	2.5239e-01	3.0712e-01	3.4592e-01	2.3058e-01	1.4123e-01	1.9156e-01	3.0802e-01	1.9372e-01	2.4348e-01	3.3417e-01
2:149270474:A:AC	434	2019-02-04 21:34:44.490098	2019-02-04 21:34:44.522341	0	0	1	0	0	0	0	0	0	0	1	0		0	not_LoF	1	29	2:149270474	["A","AC"]	{"assembly_name":"GRCh37","allele_string":"-/C","ancestral":null,"colocated_variants":null,"context":null,"end":149270474,"id":"2_149270475_-/C","input":"2\t149270474\t.\tA\tAC\t.\t.\tGT","intergenic_consequences":null,"most_severe_consequence":"frameshift_variant","motif_feature_consequences":null,"regulatory_feature_consequences":null,"seq_region_name":"2","start":149270475,"strand":1,"transcri…	[{"ensg":"ENSG00000204406","csq":"frameshift_variant","symbol":"MBD5","lof":"HC","lof_flag":null,"Spleen":0.20518064076346287,"Brain_FrontalCortex_BA9_":0.41979522184300344,"SmallIntestine_TerminalIleum":0.23237179487179485,"Skin_SunExposed_Lowerleg_":0.21138845553822153,"Artery_Coronary":0.3321078431372549,"Brain_Hippocampus":0.39085545722713866,"Esophagus_Muscularis":0.37029985721085196,"Brain_…	ENSG00000204406	frameshift_variant	MBD5	HC	NA	2.0518e-01	4.1980e-01	2.3237e-01	2.1139e-01	3.3211e-01	3.9086e-01	3.7030e-01	4.4612e-01	3.2847e-01	4.0914e-01	2.9741e-01	3.7778e-01	5.1457e-01	2.8718e-01	1.5945e-01	2.3550e-01	3.6977e-01	2.5131e-01	2.8571e-01	4.2134e-01
2:166165174:A:G	435	2019-02-04 21:35:33.416356	2019-02-04 21:35:33.444567	1	1	0	0	0	0	0	0	0	0	0	0		0	likely_not_LoF	1	30	2:166165174	["A","G"]	{"assembly_name":"GRCh37","allele_string":"A/G","ancestral":null,"colocated_variants":null,"context":null,"end":166165174,"id":"2_166165174_A/G","input":"2\t166165174\t.\tA\tG\t.\t.\tGT","intergenic_consequences":null,"most_severe_consequence":"splice_acceptor_variant","motif_feature_consequences":null,"regulatory_feature_consequences":null,"seq_region_name":"2","start":166165174,"strand":1,"tran…	[{"ensg":"ENSG00000136531","csq":"splice_acceptor_variant","symbol":"SCN2A","lof":"HC","lof_flag":null,"Spleen":1.0,"Brain_FrontalCortex_BA9_":0.9963738920225624,"SmallIntestine_TerminalIleum":1.0,"Skin_SunExposed_Lowerleg_":1.0,"Artery_Coronary":1.0,"Brain_Hippocampus":0.9979591836734695,"Esophagus_Muscularis":1.0,"Brain_Nucleusaccumbens_basalganglia_":0.9972899728997291,"Artery_Tibial":1.0,"Bra…	ENSG00000136531	splice_acceptor_variant	SCN2A	HC	NA	1.0000e+00	9.9637e-01	1.0000e+00	1.0000e+00	1.0000e+00	9.9796e-01	1.0000e+00	9.9729e-01	1.0000e+00	9.9612e-01	1.0000e+00	9.5402e-01	9.8104e-01	1.0000e+00	1.0000e+00	1.0000e+00	9.6000e-01	1.0000e+00	1.0000e+00	9.7980e-01
2:166165718:C:T	436	2019-02-05 14:46:30.061408	2019-02-05 14:46:30.075954	1	0	0	0	0	0	0	0	1	1	0	0		0	not_LoF	1	31	2:166165718	["C","T"]	{"assembly_name":"GRCh37","allele_string":"C/T","ancestral":null,"colocated_variants":[{"aa_allele":"T","aa_maf":0.0,"afr_allele":"T","afr_maf":0.0,"allele_string":"C/T","amr_allele":"T","amr_maf":0.0,"clin_sig":null,"end":166165718,"eas_allele":"T","eas_maf":0.0014,"ea_allele":null,"ea_maf":null,"eur_allele":"T","eur_maf":0.0,"exac_adj_allele":"T","exac_adj_maf":8.806E-5,"exac_allele":null,"exac…	[{"ensg":"ENSG00000136531","csq":"stop_gained","symbol":"SCN2A","lof":"HC","lof_flag":"PHYLOCSF_WEAK","Spleen":0.5,"Brain_FrontalCortex_BA9_":0.012087026591458501,"SmallIntestine_TerminalIleum":0.6,"Skin_SunExposed_Lowerleg_":0.5,"Artery_Coronary":0.0,"Brain_Hippocampus":0.010204081632653062,"Esophagus_Muscularis":0.39999999999999997,"Brain_Nucleusaccumbens_basalganglia_":0.1761517615176152,"Arte…	ENSG00000136531	stop_gained	SCN2A	HC	PHYLOCSF_WEAK	5.0000e-01	1.2087e-02	6.0000e-01	5.0000e-01	0.0000e+00	1.0204e-02	4.0000e-01	1.7615e-01	0.0000e+00	3.3226e-01	2.5000e-01	3.3333e-01	4.4832e-02	0.0000e+00	5.0000e-01	5.0000e-01	5.2000e-01	5.5556e-01	4.0000e-01	7.3593e-01
2:166165954:G:A	437	2019-02-05 14:46:54.541932	2019-02-05 14:46:54.570043	1	0	0	0	0	0	0	0	0	0	0	0		0	likely_not_LoF	1	32	2:166165954	["G","A"]	{"assembly_name":"GRCh37","allele_string":"G/A","ancestral":null,"colocated_variants":null,"context":null,"end":166165954,"id":"2_166165954_G/A","input":"2\t166165954\t.\tG\tA\t.\t.\tGT","intergenic_consequences":null,"most_severe_consequence":"splice_donor_variant","motif_feature_consequences":null,"regulatory_feature_consequences":null,"seq_region_name":"2","start":166165954,"strand":1,"transcr…	[{"ensg":"ENSG00000136531","csq":"splice_donor_variant","symbol":"SCN2A","lof":"HC","lof_flag":null,"Spleen":0.5,"Brain_FrontalCortex_BA9_":0.9842868654311039,"SmallIntestine_TerminalIleum":0.39999999999999997,"Skin_SunExposed_Lowerleg_":0.5,"Artery_Coronary":1.0,"Brain_Hippocampus":0.9877551020408164,"Esophagus_Muscularis":0.6,"Brain_Nucleusaccumbens_basalganglia_":0.821138211382114,"Artery_Tibi…	ENSG00000136531	splice_donor_variant	SCN2A	HC	NA	5.0000e-01	9.8429e-01	4.0000e-01	5.0000e-01	1.0000e+00	9.8776e-01	6.0000e-01	8.2114e-01	1.0000e+00	6.6387e-01	7.5000e-01	6.2069e-01	9.3621e-01	1.0000e+00	5.0000e-01	5.0000e-01	4.4000e-01	4.4444e-01	6.0000e-01	2.4387e-01
2:166166958:C:T	438	2019-02-05 14:47:23.300980	2019-02-05 14:47:23.341522	1	1	0	1	0	0	0	0	0	0	0	0		0	likely_not_LoF	1	33	2:166166958	["C","T"]	{"assembly_name":"GRCh37","allele_string":"C/T","ancestral":null,"colocated_variants":[{"aa_allele":"T","aa_maf":0.0,"afr_allele":null,"afr_maf":null,"allele_string":"C/T","amr_allele":"T","amr_maf":0.0,"clin_sig":null,"end":166166958,"eas_allele":"T","eas_maf":0.0,"ea_allele":null,"ea_maf":null,"eur_allele":"T","eur_maf":0.0,"exac_adj_allele":null,"exac_adj_maf":null,"exac_allele":null,"exac_afr…	[{"ensg":"ENSG00000136531","csq":"stop_gained","symbol":"SCN2A","lof":"HC","lof_flag":null,"Spleen":1.0,"Brain_FrontalCortex_BA9_":0.9963738920225624,"SmallIntestine_TerminalIleum":1.0,"Skin_SunExposed_Lowerleg_":1.0,"Artery_Coronary":1.0,"Brain_Hippocampus":0.9979591836734695,"Esophagus_Muscularis":1.0,"Brain_Nucleusaccumbens_basalganglia_":0.9972899728997291,"Artery_Tibial":1.0,"Brain_Hypothala…	ENSG00000136531	stop_gained	SCN2A	HC	NA	1.0000e+00	9.9637e-01	1.0000e+00	1.0000e+00	1.0000e+00	9.9796e-01	1.0000e+00	9.9729e-01	1.0000e+00	9.9612e-01	1.0000e+00	9.5402e-01	9.8104e-01	1.0000e+00	1.0000e+00	1.0000e+00	9.6000e-01	1.0000e+00	1.0000e+00	9.7980e-01
2:166170253:G:A	439	2019-02-05 14:48:36.492412	2019-02-05 14:48:36.498548	1	0	0	0	0	0	0	0	0	0	0	0		0	likely_not_LoF	1	34	2:166170253	["G","A"]	{"assembly_name":"GRCh37","allele_string":"G/A","ancestral":null,"colocated_variants":[{"aa_allele":null,"aa_maf":null,"afr_allele":null,"afr_maf":null,"allele_string":"G/A","amr_allele":null,"amr_maf":null,"clin_sig":null,"end":166170253,"eas_allele":null,"eas_maf":null,"ea_allele":null,"ea_maf":null,"eur_allele":null,"eur_maf":null,"exac_adj_allele":null,"exac_adj_maf":null,"exac_allele":null,"…	[{"ensg":"ENSG00000136531","csq":"stop_gained","symbol":"SCN2A","lof":"HC","lof_flag":null,"Spleen":1.0,"Brain_FrontalCortex_BA9_":0.9963738920225624,"SmallIntestine_TerminalIleum":1.0,"Skin_SunExposed_Lowerleg_":1.0,"Artery_Coronary":1.0,"Brain_Hippocampus":0.9979591836734695,"Esophagus_Muscularis":1.0,"Brain_Nucleusaccumbens_basalganglia_":0.9972899728997291,"Artery_Tibial":1.0,"Brain_Hypothala…	ENSG00000136531	stop_gained	SCN2A	HC	NA	1.0000e+00	9.9637e-01	1.0000e+00	1.0000e+00	1.0000e+00	9.9796e-01	1.0000e+00	9.9729e-01	1.0000e+00	9.9612e-01	1.0000e+00	9.5402e-01	9.8104e-01	1.0000e+00	1.0000e+00	1.0000e+00	9.6000e-01	1.0000e+00	1.0000e+00	9.7980e-01
2:166246288:C:G	440	2019-02-05 14:48:57.940103	2019-02-05 14:48:57.968587	1	1	0	0	0	0	0	0	0	0	1	0		0	not_LoF	1	35	2:166246288	["C","G"]	{"assembly_name":"GRCh37","allele_string":"C/G","ancestral":null,"colocated_variants":null,"context":null,"end":166246288,"id":"2_166246288_C/G","input":"2\t166246288\t.\tC\tG\t.\t.\tGT","intergenic_consequences":null,"most_severe_consequence":"stop_gained","motif_feature_consequences":null,"regulatory_feature_consequences":null,"seq_region_name":"2","start":166246288,"strand":1,"transcript_conse…	[{"ensg":"ENSG00000136531","csq":"stop_gained","symbol":"SCN2A","lof":"HC","lof_flag":null,"Spleen":1.0,"Brain_FrontalCortex_BA9_":0.9963738920225624,"SmallIntestine_TerminalIleum":1.0,"Skin_SunExposed_Lowerleg_":1.0,"Artery_Coronary":1.0,"Brain_Hippocampus":0.9979591836734695,"Esophagus_Muscularis":1.0,"Brain_Nucleusaccumbens_basalganglia_":0.9972899728997291,"Artery_Tibial":1.0,"Brain_Hypothala…	ENSG00000136531	stop_gained	SCN2A	HC	NA	1.0000e+00	9.9637e-01	1.0000e+00	1.0000e+00	1.0000e+00	9.9796e-01	1.0000e+00	9.9729e-01	1.0000e+00	9.9612e-01	1.0000e+00	9.5402e-01	9.8104e-01	1.0000e+00	1.0000e+00	1.0000e+00	9.6000e-01	1.0000e+00	1.0000e+00	9.7980e-01
2:166847812:CT:C	441	2019-02-05 14:50:26.452810	2019-02-05 14:50:40.284525	0	0	0	0	0	0	0	0	0	0	1	0		0	not_LoF	1	36	2:166847812	["CT","C"]	{"assembly_name":"GRCh37","allele_string":"T/-","ancestral":null,"colocated_variants":null,"context":null,"end":166847813,"id":"2_166847813_T/-","input":"2\t166847812\t.\tCT\tC\t.\t.\tGT","intergenic_consequences":null,"most_severe_consequence":"frameshift_variant","motif_feature_consequences":null,"regulatory_feature_consequences":null,"seq_region_name":"2","start":166847813,"strand":1,"transcri…	[{"ensg":"ENSG00000144285","csq":"frameshift_variant","symbol":"SCN1A","lof":"HC","lof_flag":null,"Spleen":"NaN","Brain_FrontalCortex_BA9_":0.9521103896103896,"SmallIntestine_TerminalIleum":1.0,"Skin_SunExposed_Lowerleg_":"NaN","Artery_Coronary":"NaN","Brain_Hippocampus":0.924496644295302,"Esophagus_Muscularis":"NaN","Brain_Nucleusaccumbens_basalganglia_":0.8928571428571429,"Artery_Tibial":"NaN",…	ENSG00000144285	frameshift_variant	SCN1A	HC	NA	NaN	9.5211e-01	1.0000e+00	NaN	NaN	9.2450e-01	NaN	8.9286e-01	NaN	9.0047e-01	NaN	1.0000e+00	8.7268e-01	NaN	NaN	NaN	1.0000e+00	1.0000e+00	7.7246e-01	1.0000e+00
2:166847880:TAG:T	442	2019-02-05 14:51:16.939386	2019-02-05 14:51:16.961525	0	0	0	0	0	0	0	0	0	0	1	0		0	not_LoF	1	351	2:166847880	["TAG","T"]	{"assembly_name":"GRCh37","allele_string":"AG/-","ancestral":null,"colocated_variants":null,"context":null,"end":166847882,"id":"2_166847881_AG/-","input":"2\t166847880\t.\tTAG\tT\t.\t.\tGT","intergenic_consequences":null,"most_severe_consequence":"frameshift_variant","motif_feature_consequences":null,"regulatory_feature_consequences":null,"seq_region_name":"2","start":166847881,"strand":1,"trans…	[{"ensg":"ENSG00000144285","csq":"frameshift_variant","symbol":"SCN1A","lof":"HC","lof_flag":null,"Spleen":"NaN","Brain_FrontalCortex_BA9_":0.9521103896103896,"SmallIntestine_TerminalIleum":1.0,"Skin_SunExposed_Lowerleg_":"NaN","Artery_Coronary":"NaN","Brain_Hippocampus":0.924496644295302,"Esophagus_Muscularis":"NaN","Brain_Nucleusaccumbens_basalganglia_":0.8928571428571429,"Artery_Tibial":"NaN",…	ENSG00000144285	frameshift_variant	SCN1A	HC	NA	NaN	9.5211e-01	1.0000e+00	NaN	NaN	9.2450e-01	NaN	8.9286e-01	NaN	9.0047e-01	NaN	1.0000e+00	8.7268e-01	NaN	NaN	NaN	1.0000e+00	1.0000e+00	7.7246e-01	1.0000e+00
2:166847927:A:AG	443	2019-02-05 14:51:31.826695	2019-02-05 14:51:31.840235	0	0	0	0	0	0	0	0	0	0	1	0		0	not_LoF	1	352	2:166847927	["A","AG"]	{"assembly_name":"GRCh37","allele_string":"-/G","ancestral":null,"colocated_variants":null,"context":null,"end":166847927,"id":"2_166847928_-/G","input":"2\t166847927\t.\tA\tAG\t.\t.\tGT","intergenic_consequences":null,"most_severe_consequence":"frameshift_variant","motif_feature_consequences":null,"regulatory_feature_consequences":null,"seq_region_name":"2","start":166847928,"strand":1,"transcri…	[{"ensg":"ENSG00000144285","csq":"frameshift_variant","symbol":"SCN1A","lof":"HC","lof_flag":null,"Spleen":"NaN","Brain_FrontalCortex_BA9_":0.9521103896103896,"SmallIntestine_TerminalIleum":1.0,"Skin_SunExposed_Lowerleg_":"NaN","Artery_Coronary":"NaN","Brain_Hippocampus":0.924496644295302,"Esophagus_Muscularis":"NaN","Brain_Nucleusaccumbens_basalganglia_":0.8928571428571429,"Artery_Tibial":"NaN",…	ENSG00000144285	frameshift_variant	SCN1A	HC	NA	NaN	9.5211e-01	1.0000e+00	NaN	NaN	9.2450e-01	NaN	8.9286e-01	NaN	9.0047e-01	NaN	1.0000e+00	8.7268e-01	NaN	NaN	NaN	1.0000e+00	1.0000e+00	7.7246e-01	1.0000e+00
2:166848051:G:A	444	2019-02-05 14:52:59.582809	2019-02-05 14:52:59.632937	1	1	0	0	0	0	0	0	0	0	1	0		0	not_LoF	1	37	2:166848051	["G","A"]	{"assembly_name":"GRCh37","allele_string":"G/A","ancestral":null,"colocated_variants":[{"aa_allele":null,"aa_maf":null,"afr_allele":null,"afr_maf":null,"allele_string":"HGMD_MUTATION","amr_allele":null,"amr_maf":null,"clin_sig":null,"end":166848051,"eas_allele":null,"eas_maf":null,"ea_allele":null,"ea_maf":null,"eur_allele":null,"eur_maf":null,"exac_adj_allele":null,"exac_adj_maf":null,"exac_alle…	[{"ensg":"ENSG00000144285","csq":"stop_gained","symbol":"SCN1A","lof":"HC","lof_flag":null,"Spleen":"NaN","Brain_FrontalCortex_BA9_":0.9521103896103896,"SmallIntestine_TerminalIleum":1.0,"Skin_SunExposed_Lowerleg_":"NaN","Artery_Coronary":"NaN","Brain_Hippocampus":0.924496644295302,"Esophagus_Muscularis":"NaN","Brain_Nucleusaccumbens_basalganglia_":0.8928571428571429,"Artery_Tibial":"NaN","Brain_…	ENSG00000144285	stop_gained	SCN1A	HC	NA	NaN	9.5211e-01	1.0000e+00	NaN	NaN	9.2450e-01	NaN	8.9286e-01	NaN	9.0047e-01	NaN	1.0000e+00	8.7268e-01	NaN	NaN	NaN	1.0000e+00	1.0000e+00	7.7246e-01	1.0000e+00
2:166898926:G:GGTTGTTCCCTGTAAAAAAAAATGCTAAT	445	2019-02-05 14:53:23.204142	2019-02-07 18:12:24.305189	0	0	0	0	0	0	0	0	0	0	0	0		0	LoF	1	38	2:166898926	["G","GGTTGTTCCCTGTAAAAAAAAATGCTAAT"]	{"assembly_name":"GRCh37","allele_string":"-/GTTGTTCCCTGTAAAAAAAAATGCTAAT","ancestral":null,"colocated_variants":null,"context":null,"end":166898926,"id":"2_166898927_-/GTTGTTCCCTGTAAAAAAAAATGCTAAT","input":"2\t166898926\t.\tG\tGGTTGTTCCCTGTAAAAAAAAATGCTAAT\t.\t.\tGT","intergenic_consequences":null,"most_severe_consequence":"frameshift_variant","motif_feature_consequences":null,"regulatory_featur…	[{"ensg":"ENSG00000144285","csq":"frameshift_variant","symbol":"SCN1A","lof":"HC","lof_flag":null,"Spleen":"NaN","Brain_FrontalCortex_BA9_":0.9521103896103896,"SmallIntestine_TerminalIleum":1.0,"Skin_SunExposed_Lowerleg_":"NaN","Artery_Coronary":"NaN","Brain_Hippocampus":0.924496644295302,"Esophagus_Muscularis":"NaN","Brain_Nucleusaccumbens_basalganglia_":0.8928571428571429,"Artery_Tibial":"NaN",…	ENSG00000144285	frameshift_variant	SCN1A	HC	NA	NaN	9.5211e-01	1.0000e+00	NaN	NaN	9.2450e-01	NaN	8.9286e-01	NaN	9.0047e-01	NaN	1.0000e+00	8.7268e-01	NaN	NaN	NaN	1.0000e+00	1.0000e+00	7.7246e-01	1.0000e+00
2:166900178:C:T	446	2019-02-05 14:53:52.124219	2019-02-05 14:53:52.151493	1	0	0	0	0	0	0	0	0	0	0	1		0	likely_not_LoF	1	39	2:166900178	["C","T"]	{"assembly_name":"GRCh37","allele_string":"C/T","ancestral":null,"colocated_variants":[{"aa_allele":null,"aa_maf":null,"afr_allele":"T","afr_maf":0.0,"allele_string":"C/T","amr_allele":null,"amr_maf":null,"clin_sig":null,"end":166900178,"eas_allele":null,"eas_maf":null,"ea_allele":null,"ea_maf":null,"eur_allele":null,"eur_maf":null,"exac_adj_allele":"T","exac_adj_maf":0.0,"exac_allele":null,"exac…	[{"ensg":"ENSG00000144285","csq":"splice_donor_variant","symbol":"SCN1A","lof":"HC","lof_flag":null,"Spleen":"NaN","Brain_FrontalCortex_BA9_":0.014610389610389612,"SmallIntestine_TerminalIleum":0.0,"Skin_SunExposed_Lowerleg_":"NaN","Artery_Coronary":"NaN","Brain_Hippocampus":0.0,"Esophagus_Muscularis":"NaN","Brain_Nucleusaccumbens_basalganglia_":0.0,"Artery_Tibial":"NaN","Brain_Hypothalamus":0.0,…	ENSG00000144285	splice_donor_variant	SCN1A	HC	NA	NaN	1.4610e-02	0.0000e+00	NaN	NaN	0.0000e+00	NaN	0.0000e+00	NaN	0.0000e+00	NaN	0.0000e+00	0.0000e+00	NaN	NaN	NaN	0.0000e+00	0.0000e+00	0.0000e+00	0.0000e+00
2:166900211:C:T	447	2019-02-05 14:54:28.701037	2019-02-05 14:54:28.722935	1	0	0	0	0	1	0	0	0	0	0	1		0	likely_not_LoF	1	40	2:166900211	["C","T"]	{"assembly_name":"GRCh37","allele_string":"C/T","ancestral":null,"colocated_variants":[{"aa_allele":null,"aa_maf":null,"afr_allele":"T","afr_maf":0.0,"allele_string":"C/T","amr_allele":null,"amr_maf":null,"clin_sig":null,"end":166900211,"eas_allele":null,"eas_maf":null,"ea_allele":null,"ea_maf":null,"eur_allele":null,"eur_maf":null,"exac_adj_allele":"T","exac_adj_maf":1.734E-4,"exac_allele":null,…	[{"ensg":"ENSG00000144285","csq":"missense_variant","symbol":"SCN1A","lof":null,"lof_flag":null,"Spleen":"NaN","Brain_FrontalCortex_BA9_":0.014610389610389612,"SmallIntestine_TerminalIleum":0.0,"Skin_SunExposed_Lowerleg_":"NaN","Artery_Coronary":"NaN","Brain_Hippocampus":0.0,"Esophagus_Muscularis":"NaN","Brain_Nucleusaccumbens_basalganglia_":0.0,"Artery_Tibial":"NaN","Brain_Hypothalamus":0.0,"Adi…	ENSG00000144285	splice_donor_variant	SCN1A	HC	NA	NaN	9.3669e-01	1.0000e+00	NaN	NaN	9.2450e-01	NaN	8.9286e-01	NaN	9.0047e-01	NaN	1.0000e+00	8.7268e-01	NaN	NaN	NaN	1.0000e+00	1.0000e+00	7.7246e-01	1.0000e+00
2:166930017:G:GT	448	2019-02-05 14:54:48.433294	2019-02-05 14:54:48.456860	1	0	0	0	0	0	0	0	0	0	0	0		0	likely_not_LoF	1	41	2:166930017	["G","GT"]	{"assembly_name":"GRCh37","allele_string":"-/T","ancestral":null,"colocated_variants":null,"context":null,"end":166930017,"id":"2_166930018_-/T","input":"2\t166930017\t.\tG\tGT\t.\t.\tGT","intergenic_consequences":null,"most_severe_consequence":"frameshift_variant","motif_feature_consequences":null,"regulatory_feature_consequences":[{"allele_num":1,"biotype":"open_chromatin_region","consequence_t…	[{"ensg":"ENSG00000144285","csq":"frameshift_variant","symbol":"SCN1A","lof":"HC","lof_flag":null,"Spleen":"NaN","Brain_FrontalCortex_BA9_":0.9521103896103896,"SmallIntestine_TerminalIleum":1.0,"Skin_SunExposed_Lowerleg_":"NaN","Artery_Coronary":"NaN","Brain_Hippocampus":0.924496644295302,"Esophagus_Muscularis":"NaN","Brain_Nucleusaccumbens_basalganglia_":0.8928571428571429,"Artery_Tibial":"NaN",…	ENSG00000144285	frameshift_variant	SCN1A	HC	NA	NaN	9.5211e-01	1.0000e+00	NaN	NaN	9.2450e-01	NaN	8.9286e-01	NaN	9.0047e-01	NaN	1.0000e+00	8.7268e-01	NaN	NaN	NaN	1.0000e+00	1.0000e+00	7.7246e-01	1.0000e+00
2:200193555:TG:T	449	2019-02-05 14:55:12.745476	2019-02-05 14:55:12.808809	0	1	0	0	0	0	0	0	0	0	0	0		0	likely_LoF	1	42	2:200193555	["TG","T"]	{"assembly_name":"GRCh37","allele_string":"G/-","ancestral":null,"colocated_variants":[{"aa_allele":null,"aa_maf":null,"afr_allele":null,"afr_maf":0.0,"allele_string":"G/-","amr_allele":null,"amr_maf":null,"clin_sig":null,"end":200193556,"eas_allele":null,"eas_maf":null,"ea_allele":null,"ea_maf":null,"eur_allele":null,"eur_maf":null,"exac_adj_allele":null,"exac_adj_maf":0.0,"exac_allele":null,"ex…	[{"ensg":"ENSG00000119042","csq":"frameshift_variant","symbol":"SATB2","lof":"HC","lof_flag":null,"Spleen":0.9545454545454545,"Brain_FrontalCortex_BA9_":0.9727047146401985,"SmallIntestine_TerminalIleum":0.9643652561247216,"Skin_SunExposed_Lowerleg_":0.9333333333333332,"Artery_Coronary":0.9655172413793103,"Brain_Hippocampus":0.974025974025974,"Esophagus_Muscularis":0.9690721649484536,"Brain_Nucleu…	ENSG00000119042	frameshift_variant	SATB2	HC	NA	9.5455e-01	9.7270e-01	9.6437e-01	9.3333e-01	9.6552e-01	9.7403e-01	9.6907e-01	1.0000e+00	9.6514e-01	9.8883e-01	9.6748e-01	9.6161e-01	1.0000e+00	9.6401e-01	9.6209e-01	9.2994e-01	9.8467e-01	9.6429e-01	9.6154e-01	1.0000e+00
3:9470638:CCT:C	450	2019-02-05 14:55:48.009306	2019-02-05 14:55:48.072923	0	0	0	0	0	0	0	0	1	0	0	0		0	likely_not_LoF	1	43	3:9470638	["CCT","C"]	{"assembly_name":"GRCh37","allele_string":"CT/-","ancestral":null,"colocated_variants":null,"context":null,"end":9470640,"id":"3_9470639_CT/-","input":"3\t9470638\t.\tCCT\tC\t.\t.\tGT","intergenic_consequences":null,"most_severe_consequence":"frameshift_variant","motif_feature_consequences":null,"regulatory_feature_consequences":null,"seq_region_name":"3","start":9470639,"strand":1,"transcript_co…	[{"ensg":"ENSG00000168137","csq":"frameshift_variant","symbol":"SETD5","lof":"HC","lof_flag":null,"Spleen":0.5842911877394636,"Brain_FrontalCortex_BA9_":0.4923007246376811,"SmallIntestine_TerminalIleum":0.4793193717277487,"Skin_SunExposed_Lowerleg_":0.4639482844356041,"Artery_Coronary":0.4624008750341811,"Brain_Hippocampus":0.5509433962264151,"Esophagus_Muscularis":0.4255155770074594,"Brain_Nucle…	ENSG00000168137	frameshift_variant	SETD5	HC	NA	5.8429e-01	4.9230e-01	4.7932e-01	4.6395e-01	4.6240e-01	5.5094e-01	4.2552e-01	5.4555e-01	4.1247e-01	5.5841e-01	4.7888e-01	4.2722e-01	4.0438e-01	4.4935e-01	5.3779e-01	4.6069e-01	4.8887e-01	4.8050e-01	4.3709e-01	4.7089e-01
3:9470694:G:A	451	2019-02-05 14:56:24.636749	2019-02-05 14:56:24.704002	0	0	0	1	0	0	0	1	1	0	0	0		0	not_LoF	1	44	3:9470694	["G","A"]	{"assembly_name":"GRCh37","allele_string":"G/A","ancestral":null,"colocated_variants":null,"context":null,"end":9470694,"id":"3_9470694_G/A","input":"3\t9470694\t.\tG\tA\t.\t.\tGT","intergenic_consequences":null,"most_severe_consequence":"splice_donor_variant","motif_feature_consequences":null,"regulatory_feature_consequences":null,"seq_region_name":"3","start":9470694,"strand":1,"transcript_cons…	[{"ensg":"ENSG00000168137","csq":"splice_donor_variant","symbol":"SETD5","lof":"HC","lof_flag":null,"Spleen":0.5842911877394636,"Brain_FrontalCortex_BA9_":0.4923007246376811,"SmallIntestine_TerminalIleum":0.4793193717277487,"Skin_SunExposed_Lowerleg_":0.4639482844356041,"Artery_Coronary":0.4624008750341811,"Brain_Hippocampus":0.5509433962264151,"Esophagus_Muscularis":0.4255155770074594,"Brain_Nuc…	ENSG00000168137	splice_donor_variant	SETD5	HC	NA	5.8429e-01	4.9230e-01	4.7932e-01	4.6395e-01	4.6240e-01	5.5094e-01	4.2552e-01	5.4555e-01	4.1247e-01	5.5841e-01	4.7888e-01	4.2722e-01	4.0438e-01	4.4935e-01	5.3779e-01	4.6069e-01	4.8887e-01	4.8050e-01	4.3709e-01	4.7089e-01
3:9478540:C:T	452	2019-02-05 14:56:45.241619	2019-02-05 14:56:45.260918	0	0	0	0	0	0	0	0	0	0	0	1		0	likely_LoF	1	353	3:9478540	["C","T"]	{"assembly_name":"GRCh37","allele_string":"C/T","ancestral":null,"colocated_variants":null,"context":null,"end":9478540,"id":"3_9478540_C/T","input":"3\t9478540\t.\tC\tT\t.\t.\tGT","intergenic_consequences":null,"most_severe_consequence":"stop_gained","motif_feature_consequences":null,"regulatory_feature_consequences":null,"seq_region_name":"3","start":9478540,"strand":1,"transcript_consequences"…	[{"ensg":"ENSG00000168137","csq":"stop_gained","symbol":"SETD5","lof":"HC","lof_flag":null,"Spleen":0.04720853858784894,"Brain_FrontalCortex_BA9_":0.13179347826086957,"SmallIntestine_TerminalIleum":0.07539267015706805,"Skin_SunExposed_Lowerleg_":0.057782197911486824,"Artery_Coronary":0.07492480175006838,"Brain_Hippocampus":0.09528301886792453,"Esophagus_Muscularis":0.09741114523913999,"Brain_Nucl…	ENSG00000168137	stop_gained	SETD5	HC	NA	4.7209e-02	1.3179e-01	7.5393e-02	5.7782e-02	7.4925e-02	9.5283e-02	9.7411e-02	1.0674e-01	6.5620e-02	1.0760e-01	6.1886e-02	4.9583e-02	1.2966e-01	5.6584e-02	4.1737e-02	5.8115e-02	6.6139e-02	6.9916e-02	4.6693e-02	8.5035e-02
3:9478573:G:A	453	2019-02-05 14:57:05.737338	2019-02-05 14:57:05.754809	0	0	0	0	0	0	0	0	0	0	0	1		0	likely_LoF	1	45	3:9478573	["G","A"]	{"assembly_name":"GRCh37","allele_string":"G/A","ancestral":null,"colocated_variants":null,"context":null,"end":9478573,"id":"3_9478573_G/A","input":"3\t9478573\t.\tG\tA\t.\t.\tGT","intergenic_consequences":null,"most_severe_consequence":"splice_donor_variant","motif_feature_consequences":null,"regulatory_feature_consequences":null,"seq_region_name":"3","start":9478573,"strand":1,"transcript_cons…	[{"ensg":"ENSG00000168137","csq":"splice_donor_variant","symbol":"SETD5","lof":"HC","lof_flag":null,"Spleen":0.04720853858784894,"Brain_FrontalCortex_BA9_":0.13179347826086957,"SmallIntestine_TerminalIleum":0.07539267015706805,"Skin_SunExposed_Lowerleg_":0.057782197911486824,"Artery_Coronary":0.07492480175006838,"Brain_Hippocampus":0.09528301886792453,"Esophagus_Muscularis":0.09741114523913999,"B…	ENSG00000168137	splice_donor_variant	SETD5	HC	NA	4.7209e-02	1.3179e-01	7.5393e-02	5.7782e-02	7.4925e-02	9.5283e-02	9.7411e-02	1.0674e-01	6.5620e-02	1.0760e-01	6.1886e-02	4.9583e-02	1.2966e-01	5.6584e-02	4.1737e-02	5.8115e-02	6.6139e-02	6.9916e-02	4.6693e-02	8.5035e-02
3:9487359:G:T	454	2019-02-05 14:57:24.937640	2019-02-05 14:57:24.952198	0	0	0	0	0	0	1	0	0	0	0	0		0	not_LoF	1	46	3:9487359	["G","T"]	{"assembly_name":"GRCh37","allele_string":"G/T","ancestral":null,"colocated_variants":[{"aa_allele":null,"aa_maf":null,"afr_allele":"A","afr_maf":0.0,"allele_string":"G/A","amr_allele":null,"amr_maf":null,"clin_sig":null,"end":9487359,"eas_allele":null,"eas_maf":null,"ea_allele":"A","ea_maf":0.0,"eur_allele":null,"eur_maf":null,"exac_adj_allele":"A","exac_adj_maf":0.0,"exac_allele":"A","exac_afr_…	[{"ensg":"ENSG00000168137","csq":"stop_gained","symbol":"SETD5","lof":"HC","lof_flag":null,"Spleen":0.6320470717022441,"Brain_FrontalCortex_BA9_":0.625,"SmallIntestine_TerminalIleum":0.5554973821989528,"Skin_SunExposed_Lowerleg_":0.5221282943809049,"Artery_Coronary":0.5373256767842495,"Brain_Hippocampus":0.6474842767295598,"Esophagus_Muscularis":0.5229267222465994,"Brain_Nucleusaccumbens_basalgan…	ENSG00000168137	stop_gained	SETD5	HC	NA	6.3205e-01	6.2500e-01	5.5550e-01	5.2213e-01	5.3733e-01	6.4748e-01	5.2293e-01	6.5337e-01	4.7809e-01	6.6713e-01	5.4130e-01	4.7680e-01	5.3497e-01	5.0594e-01	5.7953e-01	5.1923e-01	5.5554e-01	5.5042e-01	4.8411e-01	5.5674e-01
3:9487425:G:T	455	2019-02-05 14:57:43.169500	2019-02-05 14:57:43.186499	0	0	0	0	0	1	0	0	0	0	0	0		0	likely_LoF	1	47	3:9487425	["G","T"]	{"assembly_name":"GRCh37","allele_string":"G/T","ancestral":null,"colocated_variants":null,"context":null,"end":9487425,"id":"3_9487425_G/T","input":"3\t9487425\t.\tG\tT\t.\t.\tGT","intergenic_consequences":null,"most_severe_consequence":"splice_donor_variant","motif_feature_consequences":null,"regulatory_feature_consequences":null,"seq_region_name":"3","start":9487425,"strand":1,"transcript_cons…	[{"ensg":"ENSG00000168137","csq":"splice_donor_variant","symbol":"SETD5","lof":"HC","lof_flag":null,"Spleen":0.6320470717022441,"Brain_FrontalCortex_BA9_":0.625,"SmallIntestine_TerminalIleum":0.5554973821989528,"Skin_SunExposed_Lowerleg_":0.5221282943809049,"Artery_Coronary":0.5373256767842495,"Brain_Hippocampus":0.6474842767295598,"Esophagus_Muscularis":0.5229267222465994,"Brain_Nucleusaccumbens…	ENSG00000168137	splice_donor_variant	SETD5	HC	NA	6.3205e-01	6.2500e-01	5.5550e-01	5.2213e-01	5.3733e-01	6.4748e-01	5.2293e-01	6.5337e-01	4.7809e-01	6.6713e-01	5.4130e-01	4.7680e-01	5.3497e-01	5.0594e-01	5.7953e-01	5.1923e-01	5.5554e-01	5.5042e-01	4.8411e-01	5.5674e-01
3:9488837:TAG:T	456	2019-02-05 16:09:23.149515	2019-02-05 16:09:23.156438	0	1	0	0	0	0	0	0	0	0	0	0		0	likely_LoF	1	354	3:9488837	["TAG","T"]	{"assembly_name":"GRCh37","allele_string":"AG/-","ancestral":null,"colocated_variants":null,"context":null,"end":9488839,"id":"3_9488838_AG/-","input":"3\t9488837\t.\tTAG\tT\t.\t.\tGT","intergenic_consequences":null,"most_severe_consequence":"frameshift_variant","motif_feature_consequences":null,"regulatory_feature_consequences":null,"seq_region_name":"3","start":9488838,"strand":1,"transcript_co…	[{"ensg":"ENSG00000168137","csq":"frameshift_variant","symbol":"SETD5","lof":"HC","lof_flag":null,"Spleen":0.6320470717022441,"Brain_FrontalCortex_BA9_":0.625,"SmallIntestine_TerminalIleum":0.5554973821989528,"Skin_SunExposed_Lowerleg_":0.5221282943809049,"Artery_Coronary":0.5373256767842495,"Brain_Hippocampus":0.6474842767295598,"Esophagus_Muscularis":0.5229267222465994,"Brain_Nucleusaccumbens_b…	ENSG00000168137	frameshift_variant	SETD5	HC	NA	6.3205e-01	6.2500e-01	5.5550e-01	5.2213e-01	5.3733e-01	6.4748e-01	5.2293e-01	6.5337e-01	4.7809e-01	6.6713e-01	5.4130e-01	4.7680e-01	5.3497e-01	5.0594e-01	5.7953e-01	5.1923e-01	5.5554e-01	5.5042e-01	4.8411e-01	5.5674e-01
3:9489691:G:GTAA	457	2019-02-05 16:09:48.689109	2019-02-05 16:09:48.718993	0	0	0	0	0	0	0	1	0	0	0	0		0	not_LoF	1	355	3:9489691	["G","GTAA"]	{"assembly_name":"GRCh37","allele_string":"-/TAA","ancestral":null,"colocated_variants":null,"context":null,"end":9489691,"id":"3_9489692_-/TAA","input":"3\t9489691\t.\tG\tGTAA\t.\t.\tGT","intergenic_consequences":null,"most_severe_consequence":"splice_donor_variant","motif_feature_consequences":null,"regulatory_feature_consequences":null,"seq_region_name":"3","start":9489692,"strand":1,"transcri…	[{"ensg":"ENSG00000168137","csq":"splice_donor_variant","symbol":"SETD5","lof":"HC","lof_flag":null,"Spleen":0.6490147783251231,"Brain_FrontalCortex_BA9_":0.6444746376811594,"SmallIntestine_TerminalIleum":0.5808900523560209,"Skin_SunExposed_Lowerleg_":0.5342615614122327,"Artery_Coronary":0.550998085862729,"Brain_Hippocampus":0.6588050314465408,"Esophagus_Muscularis":0.5431110136024573,"Brain_Nucl…	ENSG00000168137	splice_donor_variant	SETD5	HC	NA	6.4901e-01	6.4447e-01	5.8089e-01	5.3426e-01	5.5100e-01	6.5881e-01	5.4311e-01	6.6631e-01	4.9096e-01	6.7663e-01	5.5166e-01	4.8285e-01	5.4976e-01	5.1610e-01	5.9137e-01	5.3043e-01	5.6654e-01	5.8942e-01	4.9497e-01	5.6599e-01
3:9506250:C:A	458	2019-02-05 16:10:20.954524	2019-02-05 16:10:20.974484	0	0	0	0	0	0	0	0	0	0	0	0		0	LoF	1	48	3:9506250	["C","A"]	{"assembly_name":"GRCh37","allele_string":"C/A","ancestral":null,"colocated_variants":[{"aa_allele":null,"aa_maf":null,"afr_allele":"A","afr_maf":0.0,"allele_string":"C/A","amr_allele":null,"amr_maf":null,"clin_sig":null,"end":9506250,"eas_allele":null,"eas_maf":null,"ea_allele":null,"ea_maf":null,"eur_allele":null,"eur_maf":null,"exac_adj_allele":"A","exac_adj_maf":0.0,"exac_allele":null,"exac_a…	[{"ensg":"ENSG00000168137","csq":"stop_gained","symbol":"SETD5","lof":"HC","lof_flag":null,"Spleen":0.6490147783251231,"Brain_FrontalCortex_BA9_":0.6444746376811594,"SmallIntestine_TerminalIleum":0.5808900523560209,"Skin_SunExposed_Lowerleg_":0.5342615614122327,"Artery_Coronary":0.550998085862729,"Brain_Hippocampus":0.6588050314465408,"Esophagus_Muscularis":0.5431110136024573,"Brain_Nucleusaccumb…	ENSG00000168137	stop_gained	SETD5	HC	NA	6.4901e-01	6.4447e-01	5.8089e-01	5.3426e-01	5.5100e-01	6.5881e-01	5.4311e-01	6.6631e-01	4.9096e-01	6.7663e-01	5.5166e-01	4.8285e-01	5.4976e-01	5.1610e-01	5.9137e-01	5.3043e-01	5.6654e-01	5.8942e-01	4.9497e-01	5.6599e-01
3:9512615:T:C	459	2019-02-05 16:16:12.666410	2019-02-05 16:17:12.279992	0	1	0	0	0	1	0	0	0	0	0	0		0	likely_LoF	1	49	3:9512615	["T","C"]	{"assembly_name":"GRCh37","allele_string":"T/C","ancestral":null,"colocated_variants":null,"context":null,"end":9512615,"id":"3_9512615_T/C","input":"3\t9512615\t.\tT\tC\t.\t.\tGT","intergenic_consequences":null,"most_severe_consequence":"splice_donor_variant","motif_feature_consequences":null,"regulatory_feature_consequences":null,"seq_region_name":"3","start":9512615,"strand":1,"transcript_cons…	[{"ensg":"ENSG00000168137","csq":"splice_donor_variant","symbol":"SETD5","lof":"HC","lof_flag":null,"Spleen":0.6490147783251231,"Brain_FrontalCortex_BA9_":0.6444746376811594,"SmallIntestine_TerminalIleum":0.5808900523560209,"Skin_SunExposed_Lowerleg_":0.5342615614122327,"Artery_Coronary":0.550998085862729,"Brain_Hippocampus":0.6588050314465408,"Esophagus_Muscularis":0.5431110136024573,"Brain_Nucl…	ENSG00000168137	splice_donor_variant	SETD5	HC	NA	6.4901e-01	6.4447e-01	5.8089e-01	5.3426e-01	5.5100e-01	6.5881e-01	5.4311e-01	6.6631e-01	4.9096e-01	6.7663e-01	5.5166e-01	4.8285e-01	5.4976e-01	5.1610e-01	5.9137e-01	5.3043e-01	5.6654e-01	5.8942e-01	4.9497e-01	5.6599e-01
3:9514987:ACT:A	460	2019-02-05 16:17:37.964174	2019-02-05 16:17:37.970587	0	0	0	0	0	0	0	0	0	0	0	0		0	LoF	1	50	3:9514987	["ACT","A"]	{"assembly_name":"GRCh37","allele_string":"CT/-","ancestral":null,"colocated_variants":[{"aa_allele":null,"aa_maf":null,"afr_allele":null,"afr_maf":null,"allele_string":"CT/-","amr_allele":null,"amr_maf":null,"clin_sig":null,"end":9514989,"eas_allele":null,"eas_maf":null,"ea_allele":null,"ea_maf":null,"eur_allele":null,"eur_maf":null,"exac_adj_allele":null,"exac_adj_maf":null,"exac_allele":null,"…	[{"ensg":"ENSG00000168137","csq":"frameshift_variant","symbol":"SETD5","lof":"HC","lof_flag":null,"Spleen":0.6490147783251231,"Brain_FrontalCortex_BA9_":0.6444746376811594,"SmallIntestine_TerminalIleum":0.5808900523560209,"Skin_SunExposed_Lowerleg_":0.5342615614122327,"Artery_Coronary":0.550998085862729,"Brain_Hippocampus":0.6588050314465408,"Esophagus_Muscularis":0.5431110136024573,"Brain_Nucleu…	ENSG00000168137	frameshift_variant	SETD5	HC	NA	6.4901e-01	6.4447e-01	5.8089e-01	5.3426e-01	5.5100e-01	6.5881e-01	5.4311e-01	6.6631e-01	4.9096e-01	6.7663e-01	5.5166e-01	4.8285e-01	5.4976e-01	5.1610e-01	5.9137e-01	5.3043e-01	5.6654e-01	5.8942e-01	4.9497e-01	5.6599e-01
3:9517166:G:A	461	2019-02-05 16:18:20.039643	2019-02-05 16:18:20.123750	0	0	0	0	0	1	0	1	0	0	1	0		0	not_LoF	1	51	3:9517166	["G","A"]	{"assembly_name":"GRCh37","allele_string":"G/A","ancestral":null,"colocated_variants":null,"context":null,"end":9517166,"id":"3_9517166_G/A","input":"3\t9517166\t.\tG\tA\t.\t.\tGT","intergenic_consequences":null,"most_severe_consequence":"splice_acceptor_variant","motif_feature_consequences":null,"regulatory_feature_consequences":null,"seq_region_name":"3","start":9517166,"strand":1,"transcript_c…	[{"ensg":"ENSG00000168137","csq":"splice_acceptor_variant","symbol":"SETD5","lof":"HC","lof_flag":null,"Spleen":0.6314997263273125,"Brain_FrontalCortex_BA9_":0.6240942028985508,"SmallIntestine_TerminalIleum":0.5547120418848167,"Skin_SunExposed_Lowerleg_":0.5217304823470909,"Artery_Coronary":0.5373256767842495,"Brain_Hippocampus":0.6462264150943396,"Esophagus_Muscularis":0.5229267222465994,"Brain_…	ENSG00000168137	splice_acceptor_variant	SETD5	HC	NA	6.3150e-01	6.2409e-01	5.5471e-01	5.2173e-01	5.3733e-01	6.4623e-01	5.2293e-01	6.5229e-01	4.7809e-01	6.6601e-01	5.4077e-01	4.7680e-01	5.3404e-01	5.0594e-01	5.7953e-01	5.1881e-01	5.5500e-01	5.5042e-01	4.8379e-01	5.5593e-01
3:9517166:G:C	462	2019-02-05 16:19:01.385251	2019-02-05 16:19:01.409224	0	0	0	0	0	0	0	1	0	0	1	0		0	not_LoF	1	52	3:9517166	["G","C"]	{"assembly_name":"GRCh37","allele_string":"G/C","ancestral":null,"colocated_variants":null,"context":null,"end":9517166,"id":"3_9517166_G/C","input":"3\t9517166\t.\tG\tC\t.\t.\tGT","intergenic_consequences":null,"most_severe_consequence":"splice_acceptor_variant","motif_feature_consequences":null,"regulatory_feature_consequences":null,"seq_region_name":"3","start":9517166,"strand":1,"transcript_c…	[{"ensg":"ENSG00000168137","csq":"splice_acceptor_variant","symbol":"SETD5","lof":"HC","lof_flag":null,"Spleen":0.6314997263273125,"Brain_FrontalCortex_BA9_":0.6240942028985508,"SmallIntestine_TerminalIleum":0.5547120418848167,"Skin_SunExposed_Lowerleg_":0.5217304823470909,"Artery_Coronary":0.5373256767842495,"Brain_Hippocampus":0.6462264150943396,"Esophagus_Muscularis":0.5229267222465994,"Brain_…	ENSG00000168137	splice_acceptor_variant	SETD5	HC	NA	6.3150e-01	6.2409e-01	5.5471e-01	5.2173e-01	5.3733e-01	6.4623e-01	5.2293e-01	6.5229e-01	4.7809e-01	6.6601e-01	5.4077e-01	4.7680e-01	5.3404e-01	5.0594e-01	5.7953e-01	5.1881e-01	5.5500e-01	5.5042e-01	4.8379e-01	5.5593e-01
3:9517301:CT:C	463	2019-02-05 16:19:43.256311	2019-02-05 16:19:43.281957	0	0	1	0	0	0	0	0	0	0	1	0		0	not_LoF	1	53	3:9517301	["CT","C"]	{"assembly_name":"GRCh37","allele_string":"T/-","ancestral":null,"colocated_variants":null,"context":null,"end":9517302,"id":"3_9517302_T/-","input":"3\t9517301\t.\tCT\tC\t.\t.\tGT","intergenic_consequences":null,"most_severe_consequence":"frameshift_variant","motif_feature_consequences":null,"regulatory_feature_consequences":null,"seq_region_name":"3","start":9517302,"strand":1,"transcript_conse…	[{"ensg":"ENSG00000168137","csq":"frameshift_variant","symbol":"SETD5","lof":"HC","lof_flag":null,"Spleen":0.6314997263273125,"Brain_FrontalCortex_BA9_":0.6240942028985508,"SmallIntestine_TerminalIleum":0.5547120418848167,"Skin_SunExposed_Lowerleg_":0.5217304823470909,"Artery_Coronary":0.5373256767842495,"Brain_Hippocampus":0.6462264150943396,"Esophagus_Muscularis":0.5229267222465994,"Brain_Nucle…	ENSG00000168137	frameshift_variant	SETD5	HC	NA	6.3150e-01	6.2409e-01	5.5471e-01	5.2173e-01	5.3733e-01	6.4623e-01	5.2293e-01	6.5229e-01	4.7809e-01	6.6601e-01	5.4077e-01	4.7680e-01	5.3404e-01	5.0594e-01	5.7953e-01	5.1881e-01	5.5500e-01	5.5042e-01	4.8379e-01	5.5593e-01
3:9517551:C:CT	464	2019-02-05 16:20:20.497404	2019-02-05 16:20:20.523312	0	0	0	0	0	0	0	0	0	0	1	0		0	not_LoF	1	54	3:9517551	["C","CT"]	{"assembly_name":"GRCh37","allele_string":"-/T","ancestral":null,"colocated_variants":[{"aa_allele":null,"aa_maf":null,"afr_allele":null,"afr_maf":null,"allele_string":"-/T/TGAG","amr_allele":null,"amr_maf":null,"clin_sig":null,"end":9517551,"eas_allele":null,"eas_maf":null,"ea_allele":null,"ea_maf":null,"eur_allele":null,"eur_maf":null,"exac_adj_allele":"T","exac_adj_maf":0.0,"exac_allele":null,…	[{"ensg":"ENSG00000168137","csq":"frameshift_variant","symbol":"SETD5","lof":"HC","lof_flag":null,"Spleen":0.6314997263273125,"Brain_FrontalCortex_BA9_":0.6240942028985508,"SmallIntestine_TerminalIleum":0.5547120418848167,"Skin_SunExposed_Lowerleg_":0.5217304823470909,"Artery_Coronary":0.5373256767842495,"Brain_Hippocampus":0.6462264150943396,"Esophagus_Muscularis":0.5229267222465994,"Brain_Nucle…	ENSG00000168137	frameshift_variant	SETD5	HC	NA	6.3150e-01	6.2409e-01	5.5471e-01	5.2173e-01	5.3733e-01	6.4623e-01	5.2293e-01	6.5229e-01	4.7809e-01	6.6601e-01	5.4077e-01	4.7680e-01	5.3404e-01	5.0594e-01	5.7953e-01	5.1881e-01	5.5500e-01	5.5042e-01	4.8379e-01	5.5593e-01
3:9517551:C:CTGAG	465	2019-02-05 16:20:44.608183	2019-02-05 16:20:44.616392	0	0	0	1	0	0	0	0	0	0	1	0		0	not_LoF	1	55	3:9517551	["C","CTGAG"]	{"assembly_name":"GRCh37","allele_string":"-/TGAG","ancestral":null,"colocated_variants":[{"aa_allele":null,"aa_maf":null,"afr_allele":null,"afr_maf":null,"allele_string":"-/T/TGAG","amr_allele":null,"amr_maf":null,"clin_sig":null,"end":9517551,"eas_allele":null,"eas_maf":null,"ea_allele":null,"ea_maf":null,"eur_allele":null,"eur_maf":null,"exac_adj_allele":"T","exac_adj_maf":0.0,"exac_allele":nu…	[{"ensg":"ENSG00000168137","csq":"frameshift_variant","symbol":"SETD5","lof":"HC","lof_flag":null,"Spleen":0.6314997263273125,"Brain_FrontalCortex_BA9_":0.6240942028985508,"SmallIntestine_TerminalIleum":0.5547120418848167,"Skin_SunExposed_Lowerleg_":0.5217304823470909,"Artery_Coronary":0.5373256767842495,"Brain_Hippocampus":0.6462264150943396,"Esophagus_Muscularis":0.5229267222465994,"Brain_Nucle…	ENSG00000168137	frameshift_variant	SETD5	HC	NA	6.3150e-01	6.2409e-01	5.5471e-01	5.2173e-01	5.3733e-01	6.4623e-01	5.2293e-01	6.5229e-01	4.7809e-01	6.6601e-01	5.4077e-01	4.7680e-01	5.3404e-01	5.0594e-01	5.7953e-01	5.1881e-01	5.5500e-01	5.5042e-01	4.8379e-01	5.5593e-01
3:9517636:C:G	466	2019-02-05 16:21:15.701607	2019-02-05 16:21:15.707148	0	0	0	0	0	0	0	0	0	0	1	0		0	not_LoF	1	56	3:9517636	["C","G"]	{"assembly_name":"GRCh37","allele_string":"C/G","ancestral":null,"colocated_variants":null,"context":null,"end":9517636,"id":"3_9517636_C/G","input":"3\t9517636\t.\tC\tG\t.\t.\tGT","intergenic_consequences":null,"most_severe_consequence":"stop_gained","motif_feature_consequences":null,"regulatory_feature_consequences":null,"seq_region_name":"3","start":9517636,"strand":1,"transcript_consequences"…	[{"ensg":"ENSG00000168137","csq":"stop_gained","symbol":"SETD5","lof":"HC","lof_flag":null,"Spleen":0.6314997263273125,"Brain_FrontalCortex_BA9_":0.6240942028985508,"SmallIntestine_TerminalIleum":0.5547120418848167,"Skin_SunExposed_Lowerleg_":0.5217304823470909,"Artery_Coronary":0.5373256767842495,"Brain_Hippocampus":0.6462264150943396,"Esophagus_Muscularis":0.5229267222465994,"Brain_Nucleusaccum…	ENSG00000168137	stop_gained	SETD5	HC	NA	6.3150e-01	6.2409e-01	5.5471e-01	5.2173e-01	5.3733e-01	6.4623e-01	5.2293e-01	6.5229e-01	4.7809e-01	6.6601e-01	5.4077e-01	4.7680e-01	5.3404e-01	5.0594e-01	5.7953e-01	5.1881e-01	5.5500e-01	5.5042e-01	4.8379e-01	5.5593e-01
3:9517687:ACC:A	467	2019-02-05 16:21:38.635952	2019-02-05 16:21:38.656218	0	0	0	0	0	0	0	0	0	0	1	0		0	not_LoF	1	57	3:9517687	["ACC","A"]	{"assembly_name":"GRCh37","allele_string":"CC/-","ancestral":null,"colocated_variants":[{"aa_allele":null,"aa_maf":null,"afr_allele":null,"afr_maf":0.0,"allele_string":"CC/-","amr_allele":null,"amr_maf":null,"clin_sig":null,"end":9517689,"eas_allele":null,"eas_maf":null,"ea_allele":null,"ea_maf":null,"eur_allele":null,"eur_maf":null,"exac_adj_allele":null,"exac_adj_maf":0.0,"exac_allele":null,"ex…	[{"ensg":"ENSG00000168137","csq":"frameshift_variant","symbol":"SETD5","lof":"HC","lof_flag":null,"Spleen":0.6314997263273125,"Brain_FrontalCortex_BA9_":0.6240942028985508,"SmallIntestine_TerminalIleum":0.5547120418848167,"Skin_SunExposed_Lowerleg_":0.5217304823470909,"Artery_Coronary":0.5373256767842495,"Brain_Hippocampus":0.6462264150943396,"Esophagus_Muscularis":0.5229267222465994,"Brain_Nucle…	ENSG00000168137	frameshift_variant	SETD5	HC	NA	6.3150e-01	6.2409e-01	5.5471e-01	5.2173e-01	5.3733e-01	6.4623e-01	5.2293e-01	6.5229e-01	4.7809e-01	6.6601e-01	5.4077e-01	4.7680e-01	5.3404e-01	5.0594e-01	5.7953e-01	5.1881e-01	5.5500e-01	5.5042e-01	4.8379e-01	5.5593e-01
3:9517722:C:T	468	2019-02-05 16:22:02.885724	2019-02-05 16:22:06.546493	0	0	0	0	0	1	0	0	0	0	1	0		0	not_LoF	1	58	3:9517722	["C","T"]	{"assembly_name":"GRCh37","allele_string":"C/T","ancestral":null,"colocated_variants":[{"aa_allele":null,"aa_maf":null,"afr_allele":"T","afr_maf":0.0,"allele_string":"C/T","amr_allele":null,"amr_maf":null,"clin_sig":null,"end":9517722,"eas_allele":null,"eas_maf":null,"ea_allele":null,"ea_maf":null,"eur_allele":null,"eur_maf":null,"exac_adj_allele":"T","exac_adj_maf":0.0,"exac_allele":null,"exac_a…	[{"ensg":"ENSG00000168137","csq":"stop_gained","symbol":"SETD5","lof":"HC","lof_flag":null,"Spleen":0.6314997263273125,"Brain_FrontalCortex_BA9_":0.6240942028985508,"SmallIntestine_TerminalIleum":0.5547120418848167,"Skin_SunExposed_Lowerleg_":0.5217304823470909,"Artery_Coronary":0.5373256767842495,"Brain_Hippocampus":0.6462264150943396,"Esophagus_Muscularis":0.5229267222465994,"Brain_Nucleusaccum…	ENSG00000168137	stop_gained	SETD5	HC	NA	6.3150e-01	6.2409e-01	5.5471e-01	5.2173e-01	5.3733e-01	6.4623e-01	5.2293e-01	6.5229e-01	4.7809e-01	6.6601e-01	5.4077e-01	4.7680e-01	5.3404e-01	5.0594e-01	5.7953e-01	5.1881e-01	5.5500e-01	5.5042e-01	4.8379e-01	5.5593e-01
3:9520284:G:T	469	2019-02-05 16:29:13.039156	2019-02-05 16:29:13.097770	0	0	0	1	0	0	0	1	0	1	1	0		0	not_LoF	1	59	3:9520284	["G","T"]	{"assembly_name":"GRCh37","allele_string":"G/T","ancestral":null,"colocated_variants":null,"context":null,"end":9520284,"id":"3_9520284_G/T","input":"3\t9520284\t.\tG\tT\t.\t.\tGT","intergenic_consequences":null,"most_severe_consequence":"splice_acceptor_variant","motif_feature_consequences":null,"regulatory_feature_consequences":null,"seq_region_name":"3","start":9520284,"strand":1,"transcript_c…	[{"ensg":"ENSG00000168137","csq":"splice_acceptor_variant","symbol":"SETD5","lof":"HC","lof_flag":"NAGNAG_SITE","Spleen":5.473453749315818E-4,"Brain_FrontalCortex_BA9_":9.057971014492753E-4,"SmallIntestine_TerminalIleum":7.853403141361256E-4,"Skin_SunExposed_Lowerleg_":3.9781203381402286E-4,"Artery_Coronary":0.0,"Brain_Hippocampus":0.0012578616352201257,"Esophagus_Muscularis":0.0,"Brain_Nucleusac…	ENSG00000168137	splice_acceptor_variant	SETD5	HC	NAGNAG_SITE	5.4735e-04	9.0580e-04	7.8534e-04	3.9781e-04	0.0000e+00	1.2579e-03	0.0000e+00	1.0782e-03	0.0000e+00	1.1179e-03	5.3121e-04	0.0000e+00	9.3057e-04	0.0000e+00	0.0000e+00	4.2265e-04	5.3662e-04	0.0000e+00	3.2425e-04	8.1276e-04
3:41279505:A:G	470	2019-02-05 16:30:08.320164	2019-02-05 16:30:08.326416	0	0	0	0	0	0	0	1	0	0	0	0		0	likely_LoF	1	60	3:41279505	["A","G"]	{"assembly_name":"GRCh37","allele_string":"A/G","ancestral":null,"colocated_variants":[{"aa_allele":null,"aa_maf":null,"afr_allele":"G","afr_maf":0.0,"allele_string":"A/G","amr_allele":null,"amr_maf":null,"clin_sig":null,"end":41279505,"eas_allele":null,"eas_maf":null,"ea_allele":null,"ea_maf":null,"eur_allele":null,"eur_maf":null,"exac_adj_allele":"G","exac_adj_maf":0.0,"exac_allele":null,"exac_…	[{"ensg":"ENSG00000168036","csq":"splice_acceptor_variant","symbol":"CTNNB1","lof":"HC","lof_flag":null,"Spleen":0.9024035841859902,"Brain_FrontalCortex_BA9_":0.9612272420768715,"SmallIntestine_TerminalIleum":0.9175607001693955,"Skin_SunExposed_Lowerleg_":0.9118448637316562,"Artery_Coronary":0.9145936981757877,"Brain_Hippocampus":0.9563983195185647,"Esophagus_Muscularis":0.9199790185336287,"Brain…	ENSG00000168036	splice_acceptor_variant	CTNNB1	HC	NA	9.0240e-01	9.6123e-01	9.1756e-01	9.1184e-01	9.1459e-01	9.5640e-01	9.1998e-01	9.5397e-01	9.2112e-01	9.5452e-01	8.9249e-01	8.7311e-01	9.1788e-01	8.9827e-01	9.4408e-01	9.0132e-01	9.4642e-01	9.3762e-01	8.6018e-01	8.7889e-01
3:71019957:C:CTGTGTAAGAAAAACATAA	471	2019-02-05 16:30:47.324062	2019-02-05 16:30:47.353467	0	0	0	0	0	0	0	1	0	0	0	0		0	not_LoF	1	61	3:71019957	["C","CTGTGTAAGAAAAACATAA"]	{"assembly_name":"GRCh37","allele_string":"-/TGTGTAAGAAAAACATAA","ancestral":null,"colocated_variants":[{"aa_allele":null,"aa_maf":null,"afr_allele":"A","afr_maf":2.422E-4,"allele_string":"-/TGTGTAAGAAAAACATAA","amr_allele":null,"amr_maf":null,"clin_sig":null,"end":71019957,"eas_allele":null,"eas_maf":null,"ea_allele":null,"ea_maf":null,"eur_allele":null,"eur_maf":null,"exac_adj_allele":"A","exac…	[{"ensg":"ENSG00000114861","csq":"splice_acceptor_variant","symbol":"FOXP1","lof":"HC","lof_flag":null,"Spleen":0.8125633232016211,"Brain_FrontalCortex_BA9_":0.9304245283018867,"SmallIntestine_TerminalIleum":0.8419792498004791,"Skin_SunExposed_Lowerleg_":0.7836174242424242,"Artery_Coronary":0.8461956521739131,"Brain_Hippocampus":0.8827785817655572,"Esophagus_Muscularis":0.8456524753848287,"Brain_…	ENSG00000114861	splice_acceptor_variant	FOXP1	HC	NA	8.1256e-01	9.3042e-01	8.4198e-01	7.8362e-01	8.4620e-01	8.8278e-01	8.4565e-01	8.7019e-01	8.5213e-01	8.5913e-01	7.8406e-01	6.7101e-01	9.2052e-01	7.3707e-01	6.7742e-01	7.7298e-01	8.9091e-01	8.0807e-01	7.5926e-01	7.5024e-01
3:71026835:C:A	472	2019-02-05 16:31:06.606289	2019-02-05 16:31:06.621316	0	0	0	0	0	0	0	0	0	0	0	0		0	LoF	1	62	3:71026835	["C","A"]	{"assembly_name":"GRCh37","allele_string":"C/A","ancestral":null,"colocated_variants":[{"aa_allele":null,"aa_maf":null,"afr_allele":null,"afr_maf":null,"allele_string":"C/T","amr_allele":null,"amr_maf":null,"clin_sig":null,"end":71026835,"eas_allele":null,"eas_maf":null,"ea_allele":null,"ea_maf":null,"eur_allele":null,"eur_maf":null,"exac_adj_allele":null,"exac_adj_maf":null,"exac_allele":null,"e…	[{"ensg":"ENSG00000114861","csq":"stop_gained","symbol":"FOXP1","lof":"HC","lof_flag":null,"Spleen":0.8125633232016211,"Brain_FrontalCortex_BA9_":0.9304245283018867,"SmallIntestine_TerminalIleum":0.8419792498004791,"Skin_SunExposed_Lowerleg_":0.7836174242424242,"Artery_Coronary":0.8461956521739131,"Brain_Hippocampus":0.8827785817655572,"Esophagus_Muscularis":0.8456524753848287,"Brain_Nucleusaccum…	ENSG00000114861	stop_gained	FOXP1	HC	NA	8.1256e-01	9.3042e-01	8.4198e-01	7.8362e-01	8.4620e-01	8.8278e-01	8.4565e-01	8.7019e-01	8.5213e-01	8.5913e-01	7.8406e-01	6.7101e-01	9.2052e-01	7.3707e-01	6.7742e-01	7.7298e-01	8.9091e-01	8.0807e-01	7.5926e-01	7.5024e-01
3:71090685:T:C	473	2019-02-05 16:31:27.619085	2019-02-05 16:31:27.648549	0	0	0	0	0	0	0	1	0	0	0	0		0	likely_LoF	1	63	3:71090685	["T","C"]	{"assembly_name":"GRCh37","allele_string":"T/C","ancestral":null,"colocated_variants":[{"aa_allele":null,"aa_maf":null,"afr_allele":"C","afr_maf":0.0,"allele_string":"T/C","amr_allele":null,"amr_maf":null,"clin_sig":null,"end":71090685,"eas_allele":null,"eas_maf":null,"ea_allele":null,"ea_maf":null,"eur_allele":null,"eur_maf":null,"exac_adj_allele":"C","exac_adj_maf":0.0,"exac_allele":null,"exac_…	[{"ensg":"ENSG00000114861","csq":"splice_acceptor_variant","symbol":"FOXP1","lof":"HC","lof_flag":null,"Spleen":0.8125633232016211,"Brain_FrontalCortex_BA9_":0.9422169811320753,"SmallIntestine_TerminalIleum":0.85634477254589,"Skin_SunExposed_Lowerleg_":0.8068181818181818,"Artery_Coronary":0.882608695652174,"Brain_Hippocampus":0.8827785817655572,"Esophagus_Muscularis":0.8914158923866314,"Brain_Nuc…	ENSG00000114861	splice_acceptor_variant	FOXP1	HC	NA	8.1256e-01	9.4222e-01	8.5634e-01	8.0682e-01	8.8261e-01	8.8278e-01	8.9142e-01	8.7788e-01	8.8897e-01	8.5913e-01	8.2430e-01	6.9770e-01	9.2052e-01	7.6611e-01	6.7742e-01	7.9070e-01	8.9091e-01	8.2770e-01	7.8996e-01	7.5894e-01
3:71102828:G:A	474	2019-02-05 16:31:47.522893	2019-02-05 16:31:47.547166	0	1	0	0	0	0	0	0	0	0	0	0		0	likely_LoF	1	64	3:71102828	["G","A"]	{"assembly_name":"GRCh37","allele_string":"G/A","ancestral":null,"colocated_variants":null,"context":null,"end":71102828,"id":"3_71102828_G/A","input":"3\t71102828\t.\tG\tA\t.\t.\tGT","intergenic_consequences":null,"most_severe_consequence":"stop_gained","motif_feature_consequences":null,"regulatory_feature_consequences":[{"allele_num":1,"biotype":"promoter_flanking_region","consequence_terms":["…	[{"ensg":"ENSG00000114861","csq":"stop_gained","symbol":"FOXP1","lof":"HC","lof_flag":null,"Spleen":0.8125633232016211,"Brain_FrontalCortex_BA9_":0.9422169811320753,"SmallIntestine_TerminalIleum":0.85634477254589,"Skin_SunExposed_Lowerleg_":0.8068181818181818,"Artery_Coronary":0.8804347826086959,"Brain_Hippocampus":0.8827785817655572,"Esophagus_Muscularis":0.8873942587713215,"Brain_Nucleusaccumbe…	ENSG00000114861	stop_gained	FOXP1	HC	NA	8.1256e-01	9.4222e-01	8.5634e-01	8.0682e-01	8.8043e-01	8.8278e-01	8.8739e-01	8.7788e-01	8.8259e-01	8.5913e-01	8.1811e-01	6.9770e-01	9.2052e-01	7.6611e-01	6.7742e-01	7.9070e-01	8.9091e-01	8.2770e-01	7.8558e-01	7.5894e-01
3:71179725:TCTGG:T	475	2019-02-05 16:32:15.198572	2019-02-05 16:32:15.219495	0	0	0	0	0	0	0	0	1	1	0	0		0	not_LoF	1	356	3:71179725	["TCTGG","T"]	{"assembly_name":"GRCh37","allele_string":"CTGG/-","ancestral":null,"colocated_variants":null,"context":null,"end":71179729,"id":"3_71179726_CTGG/-","input":"3\t71179725\t.\tTCTGG\tT\t.\t.\tGT","intergenic_consequences":null,"most_severe_consequence":"frameshift_variant","motif_feature_consequences":null,"regulatory_feature_consequences":[{"allele_num":1,"biotype":"promoter","consequence_terms":[…	[{"ensg":"ENSG00000114861","csq":"frameshift_variant","symbol":"FOXP1","lof":"HC","lof_flag":"PHYLOCSF_WEAK","Spleen":0.014690982776089162,"Brain_FrontalCortex_BA9_":0.007075471698113207,"SmallIntestine_TerminalIleum":0.0375099760574621,"Skin_SunExposed_Lowerleg_":0.007575757575757576,"Artery_Coronary":0.038043478260869575,"Brain_Hippocampus":0.0,"Esophagus_Muscularis":0.03258909998613229,"Brain_…	ENSG00000114861	frameshift_variant	FOXP1	HC	PHYLOCSF_WEAK	1.4691e-02	7.0755e-03	3.7510e-02	7.5758e-03	3.8043e-02	0.0000e+00	3.2589e-02	1.9231e-03	4.8344e-02	0.0000e+00	4.2570e-02	1.8622e-02	0.0000e+00	2.3298e-02	2.5346e-02	6.6445e-03	6.1818e-02	3.8168e-02	3.2651e-02	1.4493e-02
3:71179746:GGGGTTGCC:G	476	2019-02-05 16:34:38.027858	2019-02-05 16:34:38.034470	0	0	0	0	0	0	0	0	1	1	0	0		0	not_LoF	1	65	3:71179746	["GGGGTTGCC","G"]	{"assembly_name":"GRCh37","allele_string":"GGGTTGCC/-","ancestral":null,"colocated_variants":null,"context":null,"end":71179754,"id":"3_71179747_GGGTTGCC/-","input":"3\t71179746\t.\tGGGGTTGCC\tG\t.\t.\tGT","intergenic_consequences":null,"most_severe_consequence":"frameshift_variant","motif_feature_consequences":null,"regulatory_feature_consequences":[{"allele_num":1,"biotype":"promoter","conseque…	[{"ensg":"ENSG00000114861","csq":"frameshift_variant","symbol":"FOXP1","lof":"HC","lof_flag":"PHYLOCSF_WEAK","Spleen":0.014690982776089162,"Brain_FrontalCortex_BA9_":0.007075471698113207,"SmallIntestine_TerminalIleum":0.0375099760574621,"Skin_SunExposed_Lowerleg_":0.007575757575757576,"Artery_Coronary":0.035869565217391305,"Brain_Hippocampus":0.0,"Esophagus_Muscularis":0.02856746637082235,"Brain_…	ENSG00000114861	frameshift_variant	FOXP1	HC	PHYLOCSF_WEAK	1.4691e-02	7.0755e-03	3.7510e-02	7.5758e-03	3.5870e-02	0.0000e+00	2.8567e-02	1.9231e-03	4.1969e-02	0.0000e+00	3.6378e-02	1.8622e-02	0.0000e+00	2.3298e-02	2.5346e-02	6.6445e-03	6.1818e-02	3.8168e-02	2.8265e-02	1.4493e-02
3:71179752:GC:G	477	2019-02-05 16:38:19.715567	2019-02-05 16:38:19.736548	0	0	0	0	0	0	0	0	1	1	0	0		0	not_LoF	1	66	3:71179752	["GC","G"]	{"assembly_name":"GRCh37","allele_string":"C/-","ancestral":null,"colocated_variants":[{"aa_allele":null,"aa_maf":null,"afr_allele":null,"afr_maf":null,"allele_string":"C/-","amr_allele":null,"amr_maf":null,"clin_sig":null,"end":71179753,"eas_allele":null,"eas_maf":null,"ea_allele":null,"ea_maf":null,"eur_allele":null,"eur_maf":null,"exac_adj_allele":null,"exac_adj_maf":0.0,"exac_allele":null,"ex…	[{"ensg":"ENSG00000114861","csq":"frameshift_variant","symbol":"FOXP1","lof":"HC","lof_flag":"PHYLOCSF_WEAK","Spleen":0.014690982776089162,"Brain_FrontalCortex_BA9_":0.007075471698113207,"SmallIntestine_TerminalIleum":0.0375099760574621,"Skin_SunExposed_Lowerleg_":0.007575757575757576,"Artery_Coronary":0.035869565217391305,"Brain_Hippocampus":0.0,"Esophagus_Muscularis":0.02856746637082235,"Brain_…	ENSG00000114861	frameshift_variant	FOXP1	HC	PHYLOCSF_WEAK	1.4691e-02	7.0755e-03	3.7510e-02	7.5758e-03	3.5870e-02	0.0000e+00	2.8567e-02	1.9231e-03	4.1969e-02	0.0000e+00	3.6378e-02	1.8622e-02	0.0000e+00	2.3298e-02	2.5346e-02	6.6445e-03	6.1818e-02	3.8168e-02	2.8265e-02	1.4493e-02
3:71179761:T:TA	478	2019-02-05 16:38:48.332580	2019-02-05 16:38:48.353064	0	0	1	0	0	0	0	0	1	1	0	0		0	not_LoF	1	67	3:71179761	["T","TA"]	{"assembly_name":"GRCh37","allele_string":"-/A","ancestral":null,"colocated_variants":null,"context":null,"end":71179761,"id":"3_71179762_-/A","input":"3\t71179761\t.\tT\tTA\t.\t.\tGT","intergenic_consequences":null,"most_severe_consequence":"frameshift_variant","motif_feature_consequences":null,"regulatory_feature_consequences":[{"allele_num":1,"biotype":"promoter","consequence_terms":["regulato…	[{"ensg":"ENSG00000114861","csq":"frameshift_variant","symbol":"FOXP1","lof":"HC","lof_flag":"PHYLOCSF_WEAK","Spleen":0.014690982776089162,"Brain_FrontalCortex_BA9_":0.007075471698113207,"SmallIntestine_TerminalIleum":0.0375099760574621,"Skin_SunExposed_Lowerleg_":0.007575757575757576,"Artery_Coronary":0.035869565217391305,"Brain_Hippocampus":0.0,"Esophagus_Muscularis":0.02856746637082235,"Brain_…	ENSG00000114861	frameshift_variant	FOXP1	HC	PHYLOCSF_WEAK	1.4691e-02	7.0755e-03	3.7510e-02	7.5758e-03	3.5870e-02	0.0000e+00	2.8567e-02	1.9231e-03	4.1969e-02	0.0000e+00	3.6378e-02	1.8622e-02	0.0000e+00	2.3298e-02	2.5346e-02	6.6445e-03	6.1818e-02	3.8168e-02	2.8265e-02	1.4493e-02
3:71179817:GA:G	479	2019-02-05 16:39:25.970329	2019-02-05 16:39:25.976172	0	0	0	0	0	1	0	0	1	1	0	0		0	not_LoF	1	68	3:71179817	["GA","G"]	{"assembly_name":"GRCh37","allele_string":"A/-","ancestral":null,"colocated_variants":null,"context":null,"end":71179818,"id":"3_71179818_A/-","input":"3\t71179817\t.\tGA\tG\t.\t.\tGT","intergenic_consequences":null,"most_severe_consequence":"frameshift_variant","motif_feature_consequences":null,"regulatory_feature_consequences":[{"allele_num":1,"biotype":"promoter","consequence_terms":["regulato…	[{"ensg":"ENSG00000114861","csq":"frameshift_variant","symbol":"FOXP1","lof":"HC","lof_flag":"PHYLOCSF_WEAK","Spleen":0.014690982776089162,"Brain_FrontalCortex_BA9_":0.007075471698113207,"SmallIntestine_TerminalIleum":0.0375099760574621,"Skin_SunExposed_Lowerleg_":0.007575757575757576,"Artery_Coronary":0.035869565217391305,"Brain_Hippocampus":0.0,"Esophagus_Muscularis":0.02856746637082235,"Brain_…	ENSG00000114861	frameshift_variant	FOXP1	HC	PHYLOCSF_WEAK	1.4691e-02	7.0755e-03	3.7510e-02	7.5758e-03	3.5870e-02	0.0000e+00	2.8567e-02	1.9231e-03	4.1969e-02	0.0000e+00	3.6378e-02	1.8622e-02	0.0000e+00	2.3298e-02	2.5346e-02	6.6445e-03	6.1818e-02	3.8168e-02	2.8265e-02	1.4493e-02
3:71179827:TG:T	480	2019-02-05 16:39:56.701107	2019-02-05 16:39:56.706438	0	1	0	1	0	0	0	0	1	1	0	0		0	not_LoF	1	69	3:71179827	["TG","T"]	{"assembly_name":"GRCh37","allele_string":"G/-","ancestral":null,"colocated_variants":[{"aa_allele":null,"aa_maf":null,"afr_allele":null,"afr_maf":0.0,"allele_string":"G/-","amr_allele":null,"amr_maf":null,"clin_sig":null,"end":71179828,"eas_allele":null,"eas_maf":null,"ea_allele":null,"ea_maf":null,"eur_allele":null,"eur_maf":null,"exac_adj_allele":null,"exac_adj_maf":0.0,"exac_allele":null,"exa…	[{"ensg":"ENSG00000114861","csq":"frameshift_variant","symbol":"FOXP1","lof":"HC","lof_flag":"PHYLOCSF_WEAK","Spleen":0.014690982776089162,"Brain_FrontalCortex_BA9_":0.007075471698113207,"SmallIntestine_TerminalIleum":0.0375099760574621,"Skin_SunExposed_Lowerleg_":0.007575757575757576,"Artery_Coronary":0.035869565217391305,"Brain_Hippocampus":0.0,"Esophagus_Muscularis":0.02856746637082235,"Brain_…	ENSG00000114861	frameshift_variant	FOXP1	HC	PHYLOCSF_WEAK	1.4691e-02	7.0755e-03	3.7510e-02	7.5758e-03	3.5870e-02	0.0000e+00	2.8567e-02	1.9231e-03	4.1969e-02	0.0000e+00	3.6378e-02	1.8622e-02	0.0000e+00	2.3298e-02	2.5346e-02	6.6445e-03	6.1818e-02	3.8168e-02	2.8265e-02	1.4493e-02
3:128202850:T:C	481	2019-02-05 16:40:19.800534	2019-02-05 16:40:19.830826	0	1	0	0	0	1	0	0	0	0	0	0		0	likely_LoF	1	70	3:128202850	["T","C"]	{"assembly_name":"GRCh37","allele_string":"T/C","ancestral":null,"colocated_variants":null,"context":null,"end":128202850,"id":"3_128202850_T/C","input":"3\t128202850\t.\tT\tC\t.\t.\tGT","intergenic_consequences":null,"most_severe_consequence":"splice_acceptor_variant","motif_feature_consequences":null,"regulatory_feature_consequences":[{"allele_num":1,"biotype":"promoter","consequence_terms":["r…	[{"ensg":"ENSG00000179348","csq":"splice_acceptor_variant","symbol":"GATA2","lof":"HC","lof_flag":"NAGNAG_SITE","Spleen":0.6815221117586562,"Brain_FrontalCortex_BA9_":0.6791443850267379,"SmallIntestine_TerminalIleum":0.7047058823529412,"Skin_SunExposed_Lowerleg_":0.7119961146187471,"Artery_Coronary":0.6763527054108216,"Brain_Hippocampus":0.7039106145251397,"Esophagus_Muscularis":0.694668200997314…	ENSG00000179348	splice_acceptor_variant	GATA2	HC	NAGNAG_SITE	6.8152e-01	6.7914e-01	7.0471e-01	7.1200e-01	6.7635e-01	7.0391e-01	6.9467e-01	6.9811e-01	7.0476e-01	7.2040e-01	7.0230e-01	7.1213e-01	6.6667e-01	7.2288e-01	7.3469e-01	7.2337e-01	6.9231e-01	7.2741e-01	6.7039e-01	7.2328e-01
3:128205858:T:TG	482	2019-02-05 16:41:16.283899	2019-02-05 16:41:16.318730	0	1	0	0	0	0	1	0	0	0	0	0		0	not_LoF	1	71	3:128205858	["T","TG"]	{"assembly_name":"GRCh37","allele_string":"-/G","ancestral":null,"colocated_variants":null,"context":null,"end":128205858,"id":"3_128205859_-/G","input":"3\t128205858\t.\tT\tTG\t.\t.\tGT","intergenic_consequences":null,"most_severe_consequence":"frameshift_variant","motif_feature_consequences":null,"regulatory_feature_consequences":[{"allele_num":1,"biotype":"promoter","consequence_terms":["regul…	[{"ensg":"ENSG00000179348","csq":"frameshift_variant","symbol":"GATA2","lof":"HC","lof_flag":null,"Spleen":0.6890641069592047,"Brain_FrontalCortex_BA9_":0.6791443850267379,"SmallIntestine_TerminalIleum":0.7141176470588235,"Skin_SunExposed_Lowerleg_":0.7119961146187471,"Artery_Coronary":0.6853707414829658,"Brain_Hippocampus":0.7039106145251397,"Esophagus_Muscularis":0.7038741848868431,"Brain_Nucle…	ENSG00000179348	frameshift_variant	GATA2	HC	NA	6.8906e-01	6.7914e-01	7.1412e-01	7.1200e-01	6.8537e-01	7.0391e-01	7.0387e-01	6.9811e-01	7.0476e-01	7.2040e-01	7.0974e-01	7.1913e-01	6.6667e-01	7.2814e-01	7.3469e-01	7.2337e-01	6.9231e-01	7.5857e-01	6.8196e-01	7.3222e-01
5:36995810:A:T	483	2019-02-05 16:41:45.842689	2019-02-05 16:41:45.871952	0	1	0	0	0	0	0	0	0	0	0	0		0	likely_LoF	1	72	5:36995810	["A","T"]	{"assembly_name":"GRCh37","allele_string":"A/T","ancestral":null,"colocated_variants":[{"aa_allele":null,"aa_maf":null,"afr_allele":"T","afr_maf":0.0,"allele_string":"A/T","amr_allele":null,"amr_maf":null,"clin_sig":null,"end":36995810,"eas_allele":null,"eas_maf":null,"ea_allele":null,"ea_maf":null,"eur_allele":null,"eur_maf":null,"exac_adj_allele":"T","exac_adj_maf":0.0,"exac_allele":null,"exac_…	[{"ensg":"ENSG00000164190","csq":"stop_gained","symbol":"NIPBL","lof":"HC","lof_flag":null,"Spleen":0.261839821472849,"Brain_FrontalCortex_BA9_":0.21951219512195125,"SmallIntestine_TerminalIleum":0.4113060428849903,"Skin_SunExposed_Lowerleg_":0.3690651003426334,"Artery_Coronary":0.412109375,"Brain_Hippocampus":0.2221518987341772,"Esophagus_Muscularis":0.45319709953856296,"Brain_Nucleusaccumbens_b…	ENSG00000164190	stop_gained	NIPBL	HC	NA	2.6184e-01	2.1951e-01	4.1131e-01	3.6907e-01	4.1211e-01	2.2215e-01	4.5320e-01	2.3940e-01	4.6982e-01	2.0155e-01	4.0798e-01	3.5092e-01	2.7593e-01	3.8679e-01	2.3665e-01	3.6986e-01	4.8223e-01	4.1206e-01	3.7168e-01	2.9031e-01
5:37045696:CAAGGTA:C	484	2019-02-05 16:42:39.171462	2019-02-07 18:15:08.255885	0	0	0	0	0	0	0	1	0	0	0	0		0	not_LoF	1	357	5:37045696	["CAAGGTA","C"]	{"assembly_name":"GRCh37","allele_string":"AAGGTA/-","ancestral":null,"colocated_variants":null,"context":null,"end":37045702,"id":"5_37045697_AAGGTA/-","input":"5\t37045696\t.\tCAAGGTA\tC\t.\t.\tGT","intergenic_consequences":null,"most_severe_consequence":"splice_donor_variant","motif_feature_consequences":null,"regulatory_feature_consequences":null,"seq_region_name":"5","start":37045697,"strand…	[{"ensg":"ENSG00000164190","csq":"splice_donor_variant","symbol":"NIPBL","lof":"HC","lof_flag":null,"Spleen":0.261839821472849,"Brain_FrontalCortex_BA9_":0.21951219512195125,"SmallIntestine_TerminalIleum":0.4113060428849903,"Skin_SunExposed_Lowerleg_":0.3690651003426334,"Artery_Coronary":0.412109375,"Brain_Hippocampus":0.2221518987341772,"Esophagus_Muscularis":0.45319709953856296,"Brain_Nucleusac…	ENSG00000164190	splice_donor_variant	NIPBL	HC	NA	2.6184e-01	2.1951e-01	4.1131e-01	3.6907e-01	4.1211e-01	2.2215e-01	4.5320e-01	2.3940e-01	4.6982e-01	2.0155e-01	4.0798e-01	3.5092e-01	2.7593e-01	3.8679e-01	2.3665e-01	3.6986e-01	4.8223e-01	4.1206e-01	3.7168e-01	2.9031e-01
5:37061100:A:ATAGTAAAACAGTATCTAGATGTGAG	485	2019-02-05 16:43:14.154390	2019-02-07 18:19:37.180547	0	0	0	0	0	0	1	0	0	0	0	0		0	not_LoF	1	73	5:37061100	["A","ATAGTAAAACAGTATCTAGATGTGAG"]	{"assembly_name":"GRCh37","allele_string":"-/TAGTAAAACAGTATCTAGATGTGAG","ancestral":null,"colocated_variants":[{"aa_allele":null,"aa_maf":null,"afr_allele":null,"afr_maf":null,"allele_string":"-/TAGTAAAACAGTATCTAGATGTGAG","amr_allele":null,"amr_maf":null,"clin_sig":null,"end":37061100,"eas_allele":null,"eas_maf":null,"ea_allele":null,"ea_maf":null,"eur_allele":null,"eur_maf":null,"exac_adj_allele…	[{"ensg":"ENSG00000164190","csq":"frameshift_variant","symbol":"NIPBL","lof":"HC","lof_flag":null,"Spleen":0.261839821472849,"Brain_FrontalCortex_BA9_":0.21951219512195125,"SmallIntestine_TerminalIleum":0.4113060428849903,"Skin_SunExposed_Lowerleg_":0.3690651003426334,"Artery_Coronary":0.412109375,"Brain_Hippocampus":0.2221518987341772,"Esophagus_Muscularis":0.45319709953856296,"Brain_Nucleusaccu…	ENSG00000164190	frameshift_variant	NIPBL	HC	NA	2.6184e-01	2.1951e-01	4.1131e-01	3.6907e-01	4.1211e-01	2.2215e-01	4.5320e-01	2.3940e-01	4.6982e-01	2.0155e-01	4.0798e-01	3.5092e-01	2.7593e-01	3.8679e-01	2.3665e-01	3.6986e-01	4.8223e-01	4.1206e-01	3.7168e-01	2.9031e-01
5:88018550:G:C	486	2019-02-05 16:43:41.001963	2019-02-05 16:43:41.008596	0	0	0	1	0	0	0	0	0	0	1	0		0	not_LoF	1	74	5:88018550	["G","C"]	{"assembly_name":"GRCh37","allele_string":"G/C","ancestral":null,"colocated_variants":[{"aa_allele":null,"aa_maf":null,"afr_allele":"C","afr_maf":0.0,"allele_string":"G/C","amr_allele":null,"amr_maf":null,"clin_sig":null,"end":88018550,"eas_allele":null,"eas_maf":null,"ea_allele":null,"ea_maf":null,"eur_allele":null,"eur_maf":null,"exac_adj_allele":"C","exac_adj_maf":0.0,"exac_allele":null,"exac_…	[{"ensg":"ENSG00000081189","csq":"stop_gained","symbol":"MEF2C","lof":"HC","lof_flag":null,"Spleen":0.9073888331661651,"Brain_FrontalCortex_BA9_":0.9206932001762375,"SmallIntestine_TerminalIleum":0.9031413612565444,"Skin_SunExposed_Lowerleg_":0.8893280632411066,"Artery_Coronary":0.8911870503597124,"Brain_Hippocampus":0.9253597122302158,"Esophagus_Muscularis":0.9150326797385622,"Brain_Nucleusaccum…	ENSG00000081189	stop_gained	MEF2C	HC	NA	9.0739e-01	9.2069e-01	9.0314e-01	8.8933e-01	8.9119e-01	9.2536e-01	9.1503e-01	9.0447e-01	8.9694e-01	9.1800e-01	8.2601e-01	7.8543e-01	9.1456e-01	8.0726e-01	9.1919e-01	8.7329e-01	9.1938e-01	1.0000e+00	8.2216e-01	8.5564e-01
5:88056804:C:G	487	2019-02-05 16:44:14.256723	2019-02-05 16:44:14.274742	0	0	0	0	0	0	0	0	1	0	0	0		0	likely_not_LoF	1	75	5:88056804	["C","G"]	{"assembly_name":"GRCh37","allele_string":"C/G","ancestral":null,"colocated_variants":[{"aa_allele":null,"aa_maf":null,"afr_allele":null,"afr_maf":null,"allele_string":"C/G","amr_allele":null,"amr_maf":null,"clin_sig":null,"end":88056804,"eas_allele":null,"eas_maf":null,"ea_allele":null,"ea_maf":null,"eur_allele":null,"eur_maf":null,"exac_adj_allele":"G","exac_adj_maf":0.0,"exac_allele":null,"exa…	[{"ensg":"ENSG00000081189","csq":"splice_donor_variant","symbol":"MEF2C","lof":"HC","lof_flag":null,"Spleen":0.5349381477766634,"Brain_FrontalCortex_BA9_":0.6479659274489646,"SmallIntestine_TerminalIleum":0.4083769633507853,"Skin_SunExposed_Lowerleg_":0.3662714097496706,"Artery_Coronary":0.39613309352517984,"Brain_Hippocampus":0.6456834532374099,"Esophagus_Muscularis":0.3909685086155675,"Brain_Nu…	ENSG00000081189	splice_donor_variant	MEF2C	HC	NA	5.3494e-01	6.4797e-01	4.0838e-01	3.6627e-01	3.9613e-01	6.4568e-01	3.9097e-01	6.1382e-01	3.3978e-01	5.5400e-01	2.7325e-01	2.5523e-01	4.2427e-01	2.9506e-01	5.4040e-01	3.8014e-01	3.5806e-01	4.7590e-01	3.2479e-01	5.2908e-01
5:88056840:C:A	488	2019-02-05 16:44:34.449228	2019-02-05 16:44:34.533311	0	0	0	0	0	0	0	0	1	0	0	0		0	likely_not_LoF	1	76	5:88056840	["C","A"]	{"assembly_name":"GRCh37","allele_string":"C/A","ancestral":null,"colocated_variants":[{"aa_allele":null,"aa_maf":null,"afr_allele":"A","afr_maf":0.0,"allele_string":"C/A","amr_allele":null,"amr_maf":null,"clin_sig":null,"end":88056840,"eas_allele":null,"eas_maf":null,"ea_allele":null,"ea_maf":null,"eur_allele":null,"eur_maf":null,"exac_adj_allele":"A","exac_adj_maf":0.0,"exac_allele":null,"exac_…	[{"ensg":"ENSG00000081189","csq":"incomplete_terminal_codon_variant","symbol":"MEF2C","lof":null,"lof_flag":null,"Spleen":0.0,"Brain_FrontalCortex_BA9_":0.0,"SmallIntestine_TerminalIleum":0.0,"Skin_SunExposed_Lowerleg_":0.0,"Artery_Coronary":0.0,"Brain_Hippocampus":0.0,"Esophagus_Muscularis":0.0,"Brain_Nucleusaccumbens_basalganglia_":0.0,"Artery_Tibial":0.0,"Brain_Hypothalamus":0.0,"Adipose_Visce…	ENSG00000081189	stop_gained	MEF2C	HC	NA	5.3494e-01	6.4797e-01	4.0838e-01	3.6627e-01	3.9613e-01	6.4568e-01	3.9097e-01	6.1382e-01	3.3978e-01	5.5400e-01	2.7325e-01	2.5523e-01	4.2427e-01	2.9506e-01	5.4040e-01	3.8014e-01	3.5806e-01	4.7590e-01	3.2479e-01	5.2908e-01
5:88056843:C:A	489	2019-02-05 16:45:04.243548	2019-02-05 16:45:04.268643	0	0	0	0	0	0	0	0	1	0	0	0		0	likely_not_LoF	1	77	5:88056843	["C","A"]	{"assembly_name":"GRCh37","allele_string":"C/A","ancestral":null,"colocated_variants":[{"aa_allele":null,"aa_maf":null,"afr_allele":null,"afr_maf":null,"allele_string":"C/A/T","amr_allele":null,"amr_maf":null,"clin_sig":null,"end":88056843,"eas_allele":null,"eas_maf":null,"ea_allele":null,"ea_maf":null,"eur_allele":null,"eur_maf":null,"exac_adj_allele":"A","exac_adj_maf":0.0,"exac_allele":null,"e…	[{"ensg":"ENSG00000081189","csq":"stop_gained","symbol":"MEF2C","lof":"HC","lof_flag":null,"Spleen":0.5349381477766634,"Brain_FrontalCortex_BA9_":0.6479659274489646,"SmallIntestine_TerminalIleum":0.4083769633507853,"Skin_SunExposed_Lowerleg_":0.3662714097496706,"Artery_Coronary":0.39613309352517984,"Brain_Hippocampus":0.6456834532374099,"Esophagus_Muscularis":0.3909685086155675,"Brain_Nucleusaccu…	ENSG00000081189	stop_gained	MEF2C	HC	NA	5.3494e-01	6.4797e-01	4.0838e-01	3.6627e-01	3.9613e-01	6.4568e-01	3.9097e-01	6.1382e-01	3.3978e-01	5.5400e-01	2.7325e-01	2.5523e-01	4.2427e-01	2.9506e-01	5.4040e-01	3.8014e-01	3.5806e-01	4.7590e-01	3.2479e-01	5.2908e-01
5:88056848:A:AT	490	2019-02-05 16:45:34.735861	2019-02-05 16:45:34.745333	0	0	1	0	0	0	0	0	1	0	0	0		0	not_LoF	1	78	5:88056848	["A","AT"]	{"assembly_name":"GRCh37","allele_string":"-/T","ancestral":null,"colocated_variants":null,"context":null,"end":88056848,"id":"5_88056849_-/T","input":"5\t88056848\t.\tA\tAT\t.\t.\tGT","intergenic_consequences":null,"most_severe_consequence":"frameshift_variant","motif_feature_consequences":null,"regulatory_feature_consequences":[{"allele_num":1,"biotype":"promoter_flanking_region","consequence_t…	[{"ensg":"ENSG00000081189","csq":"frameshift_variant","symbol":"MEF2C","lof":"HC","lof_flag":null,"Spleen":0.5349381477766634,"Brain_FrontalCortex_BA9_":0.6479659274489646,"SmallIntestine_TerminalIleum":0.4083769633507853,"Skin_SunExposed_Lowerleg_":0.3662714097496706,"Artery_Coronary":0.39613309352517984,"Brain_Hippocampus":0.6456834532374099,"Esophagus_Muscularis":0.3909685086155675,"Brain_Nucl…	ENSG00000081189	frameshift_variant	MEF2C	HC	NA	5.3494e-01	6.4797e-01	4.0838e-01	3.6627e-01	3.9613e-01	6.4568e-01	3.9097e-01	6.1382e-01	3.3978e-01	5.5400e-01	2.7325e-01	2.5523e-01	4.2427e-01	2.9506e-01	5.4040e-01	3.8014e-01	3.5806e-01	4.7590e-01	3.2479e-01	5.2908e-01
5:88056864:C:A	491	2019-02-05 16:53:12.498332	2019-02-05 16:53:12.505357	0	0	0	0	0	0	0	0	1	0	0	0		0	likely_not_LoF	1	79	5:88056864	["C","A"]	{"assembly_name":"GRCh37","allele_string":"C/A","ancestral":null,"colocated_variants":[{"aa_allele":null,"aa_maf":null,"afr_allele":"A","afr_maf":0.0,"allele_string":"C/A","amr_allele":null,"amr_maf":null,"clin_sig":null,"end":88056864,"eas_allele":null,"eas_maf":null,"ea_allele":null,"ea_maf":null,"eur_allele":null,"eur_maf":null,"exac_adj_allele":"A","exac_adj_maf":0.0,"exac_allele":null,"exac_…	[{"ensg":"ENSG00000081189","csq":"stop_gained","symbol":"MEF2C","lof":"HC","lof_flag":null,"Spleen":0.5349381477766634,"Brain_FrontalCortex_BA9_":0.6479659274489646,"SmallIntestine_TerminalIleum":0.4083769633507853,"Skin_SunExposed_Lowerleg_":0.3662714097496706,"Artery_Coronary":0.39613309352517984,"Brain_Hippocampus":0.6456834532374099,"Esophagus_Muscularis":0.3909685086155675,"Brain_Nucleusaccu…	ENSG00000081189	stop_gained	MEF2C	HC	NA	5.3494e-01	6.4797e-01	4.0838e-01	3.6627e-01	3.9613e-01	6.4568e-01	3.9097e-01	6.1382e-01	3.3978e-01	5.5400e-01	2.7325e-01	2.5523e-01	4.2427e-01	2.9506e-01	5.4040e-01	3.8014e-01	3.5806e-01	4.7590e-01	3.2479e-01	5.2908e-01
5:88056874:T:TG	492	2019-02-05 17:01:43.055746	2019-02-05 17:01:43.098318	0	0	0	0	0	0	0	0	1	0	0	0		0	likely_not_LoF	1	80	5:88056874	["T","TG"]	{"assembly_name":"GRCh37","allele_string":"-/G","ancestral":null,"colocated_variants":null,"context":null,"end":88056874,"id":"5_88056875_-/G","input":"5\t88056874\t.\tT\tTG\t.\t.\tGT","intergenic_consequences":null,"most_severe_consequence":"frameshift_variant","motif_feature_consequences":null,"regulatory_feature_consequences":[{"allele_num":1,"biotype":"promoter_flanking_region","consequence_t…	[{"ensg":"ENSG00000081189","csq":"frameshift_variant","symbol":"MEF2C","lof":"HC","lof_flag":null,"Spleen":0.5349381477766634,"Brain_FrontalCortex_BA9_":0.6479659274489646,"SmallIntestine_TerminalIleum":0.4083769633507853,"Skin_SunExposed_Lowerleg_":0.3662714097496706,"Artery_Coronary":0.39613309352517984,"Brain_Hippocampus":0.6456834532374099,"Esophagus_Muscularis":0.3909685086155675,"Brain_Nucl…	ENSG00000081189	frameshift_variant	MEF2C	HC	NA	5.3494e-01	6.4797e-01	4.0838e-01	3.6627e-01	3.9613e-01	6.4568e-01	3.9097e-01	6.1382e-01	3.3978e-01	5.5400e-01	2.7325e-01	2.5523e-01	4.2427e-01	2.9506e-01	5.4040e-01	3.8014e-01	3.5806e-01	4.7590e-01	3.2479e-01	5.2908e-01
5:88056886:A:T	493	2019-02-05 17:02:10.709388	2019-02-05 17:02:10.751276	0	0	0	0	0	0	0	0	1	0	0	0		0	likely_not_LoF	1	81	5:88056886	["A","T"]	{"assembly_name":"GRCh37","allele_string":"A/T","ancestral":null,"colocated_variants":[{"aa_allele":"G","aa_maf":0.0,"afr_allele":null,"afr_maf":null,"allele_string":"A/G/T","amr_allele":"G","amr_maf":8.0E-4,"clin_sig":null,"end":88056886,"eas_allele":"G","eas_maf":0.0,"ea_allele":null,"ea_maf":null,"eur_allele":"G","eur_maf":0.0,"exac_adj_allele":"T","exac_adj_maf":0.0,"exac_allele":null,"exac_a…	[{"ensg":"ENSG00000081189","csq":"stop_gained","symbol":"MEF2C","lof":"HC","lof_flag":null,"Spleen":0.5349381477766634,"Brain_FrontalCortex_BA9_":0.6479659274489646,"SmallIntestine_TerminalIleum":0.4083769633507853,"Skin_SunExposed_Lowerleg_":0.3662714097496706,"Artery_Coronary":0.39613309352517984,"Brain_Hippocampus":0.6456834532374099,"Esophagus_Muscularis":0.3909685086155675,"Brain_Nucleusaccu…	ENSG00000081189	stop_gained	MEF2C	HC	NA	5.3494e-01	6.4797e-01	4.0838e-01	3.6627e-01	3.9613e-01	6.4568e-01	3.9097e-01	6.1382e-01	3.3978e-01	5.5400e-01	2.7325e-01	2.5523e-01	4.2427e-01	2.9506e-01	5.4040e-01	3.8014e-01	3.5806e-01	4.7590e-01	3.2479e-01	5.2908e-01
5:88056927:C:A	494	2019-02-05 17:02:29.926316	2019-02-05 17:02:29.949740	0	0	0	0	0	0	0	0	1	0	0	0		0	likely_not_LoF	1	358	5:88056927	["C","A"]	{"assembly_name":"GRCh37","allele_string":"C/A","ancestral":null,"colocated_variants":null,"context":null,"end":88056927,"id":"5_88056927_C/A","input":"5\t88056927\t.\tC\tA\t.\t.\tGT","intergenic_consequences":null,"most_severe_consequence":"stop_gained","motif_feature_consequences":null,"regulatory_feature_consequences":[{"allele_num":1,"biotype":"promoter_flanking_region","consequence_terms":["…	[{"ensg":"ENSG00000081189","csq":"stop_gained","symbol":"MEF2C","lof":"HC","lof_flag":null,"Spleen":0.5349381477766634,"Brain_FrontalCortex_BA9_":0.6479659274489646,"SmallIntestine_TerminalIleum":0.4083769633507853,"Skin_SunExposed_Lowerleg_":0.3662714097496706,"Artery_Coronary":0.39613309352517984,"Brain_Hippocampus":0.6456834532374099,"Esophagus_Muscularis":0.3909685086155675,"Brain_Nucleusaccu…	ENSG00000081189	stop_gained	MEF2C	HC	NA	5.3494e-01	6.4797e-01	4.0838e-01	3.6627e-01	3.9613e-01	6.4568e-01	3.9097e-01	6.1382e-01	3.3978e-01	5.5400e-01	2.7325e-01	2.5523e-01	4.2427e-01	2.9506e-01	5.4040e-01	3.8014e-01	3.5806e-01	4.7590e-01	3.2479e-01	5.2908e-01
5:88057085:C:A	495	2019-02-05 17:02:56.460487	2019-02-05 17:02:56.477389	0	0	0	1	0	0	0	0	1	0	0	0		0	likely_not_LoF	1	82	5:88057085	["C","A"]	{"assembly_name":"GRCh37","allele_string":"C/A","ancestral":null,"colocated_variants":[{"aa_allele":null,"aa_maf":null,"afr_allele":"A","afr_maf":0.0,"allele_string":"C/A","amr_allele":null,"amr_maf":null,"clin_sig":null,"end":88057085,"eas_allele":null,"eas_maf":null,"ea_allele":null,"ea_maf":null,"eur_allele":null,"eur_maf":null,"exac_adj_allele":"A","exac_adj_maf":0.0,"exac_allele":null,"exac_…	[{"ensg":"ENSG00000081189","csq":"missense_variant","symbol":"MEF2C","lof":null,"lof_flag":null,"Spleen":0.3724506853895019,"Brain_FrontalCortex_BA9_":0.2718460860625643,"SmallIntestine_TerminalIleum":0.49476439790575916,"Skin_SunExposed_Lowerleg_":0.523056653491436,"Artery_Coronary":0.4910071942446044,"Brain_Hippocampus":0.27967625899280574,"Esophagus_Muscularis":0.5240641711229947,"Brain_Nucleu…	ENSG00000081189	splice_donor_variant	MEF2C	HC	NA	4.9649e-01	6.4797e-01	3.5864e-01	3.6627e-01	3.6151e-01	6.4568e-01	3.5769e-01	6.1382e-01	3.0571e-01	5.5400e-01	2.3103e-01	2.3188e-01	4.2427e-01	2.6234e-01	5.4040e-01	3.8014e-01	3.3308e-01	4.7590e-01	2.9314e-01	5.0105e-01
6:33399706:AC:A	496	2019-02-05 17:03:23.830043	2019-02-05 17:03:23.852355	1	1	0	0	0	0	0	0	1	0	0	0		0	not_LoF	1	83	6:33399706	["AC","A"]	{"assembly_name":"GRCh37","allele_string":"C/-","ancestral":null,"colocated_variants":null,"context":null,"end":33399707,"id":"6_33399707_C/-","input":"6\t33399706\t.\tAC\tA\t.\t.\tGT","intergenic_consequences":null,"most_severe_consequence":"frameshift_variant","motif_feature_consequences":null,"regulatory_feature_consequences":[{"allele_num":1,"biotype":"promoter","consequence_terms":["regulato…	[{"ensg":"ENSG00000197283","csq":"frameshift_variant","symbol":"SYNGAP1","lof":"HC","lof_flag":null,"Spleen":0.005422374429223745,"Brain_FrontalCortex_BA9_":0.012409927942353884,"SmallIntestine_TerminalIleum":0.0047732696897374695,"Skin_SunExposed_Lowerleg_":0.0,"Artery_Coronary":0.0017182130584192437,"Brain_Hippocampus":0.010109289617486339,"Esophagus_Muscularis":0.0026205450733752626,"Brain_Nuc…	ENSG00000197283	frameshift_variant	SYNGAP1	HC	NA	5.4224e-03	1.2410e-02	4.7733e-03	0.0000e+00	1.7182e-03	1.0109e-02	2.6205e-03	8.9286e-03	2.2303e-03	1.3520e-02	1.4859e-03	4.3478e-03	4.2113e-03	1.6071e-03	0.0000e+00	0.0000e+00	1.6434e-03	0.0000e+00	2.2738e-03	1.8477e-02
6:33399778:C:CCGTT	497	2019-02-05 17:04:07.997674	2019-02-05 17:04:08.060863	1	1	0	0	0	0	1	0	1	0	0	0		0	not_LoF	1	359	6:33399778	["C","CCGTT"]	{"assembly_name":"GRCh37","allele_string":"-/CGTT","ancestral":null,"colocated_variants":null,"context":null,"end":33399778,"id":"6_33399779_-/CGTT","input":"6\t33399778\t.\tC\tCCGTT\t.\t.\tGT","intergenic_consequences":null,"most_severe_consequence":"frameshift_variant","motif_feature_consequences":null,"regulatory_feature_consequences":[{"allele_num":1,"biotype":"promoter","consequence_terms":[…	[{"ensg":"ENSG00000197283","csq":"frameshift_variant","symbol":"SYNGAP1","lof":"HC","lof_flag":null,"Spleen":0.005422374429223745,"Brain_FrontalCortex_BA9_":0.012409927942353884,"SmallIntestine_TerminalIleum":0.0047732696897374695,"Skin_SunExposed_Lowerleg_":0.0,"Artery_Coronary":0.0017182130584192437,"Brain_Hippocampus":0.010109289617486339,"Esophagus_Muscularis":0.0026205450733752626,"Brain_Nuc…	ENSG00000197283	frameshift_variant	SYNGAP1	HC	NA	5.4224e-03	1.2410e-02	4.7733e-03	0.0000e+00	1.7182e-03	1.0109e-02	2.6205e-03	8.9286e-03	2.2303e-03	1.3520e-02	1.4859e-03	4.3478e-03	4.2113e-03	1.6071e-03	0.0000e+00	0.0000e+00	1.6434e-03	0.0000e+00	2.2738e-03	1.8477e-02
6:33399794:GCTTTCCGGGGGGTAGGTGAGGC:G	498	2019-02-05 17:04:47.606727	2019-02-05 17:04:47.612432	1	1	0	0	0	0	0	0	1	0	0	0		0	not_LoF	1	360	6:33399794	["GCTTTCCGGGGGGTAGGTGAGGC","G"]	{"assembly_name":"GRCh37","allele_string":"CTTTCCGGGGGGTAGGTGAGGC/-","ancestral":null,"colocated_variants":null,"context":null,"end":33399816,"id":"6_33399795_CTTTCCGGGGGGTAGGTGAGGC/-","input":"6\t33399794\t.\tGCTTTCCGGGGGGTAGGTGAGGC\tG\t.\t.\tGT","intergenic_consequences":null,"most_severe_consequence":"splice_donor_variant","motif_feature_consequences":null,"regulatory_feature_consequences":[{"…	[{"ensg":"ENSG00000197283","csq":"splice_donor_variant","symbol":"SYNGAP1","lof":"HC","lof_flag":null,"Spleen":0.005422374429223745,"Brain_FrontalCortex_BA9_":0.012409927942353884,"SmallIntestine_TerminalIleum":0.0047732696897374695,"Skin_SunExposed_Lowerleg_":0.0,"Artery_Coronary":0.0017182130584192437,"Brain_Hippocampus":0.010109289617486339,"Esophagus_Muscularis":0.0026205450733752626,"Brain_N…	ENSG00000197283	splice_donor_variant	SYNGAP1	HC	NA	5.4224e-03	1.2410e-02	4.7733e-03	0.0000e+00	1.7182e-03	1.0109e-02	2.6205e-03	8.9286e-03	2.2303e-03	1.3520e-02	1.4859e-03	4.3478e-03	4.2113e-03	1.6071e-03	0.0000e+00	0.0000e+00	1.6434e-03	0.0000e+00	2.2738e-03	1.8477e-02
6:33399945:CT:C	499	2019-02-05 17:05:10.800380	2019-02-05 17:05:10.821374	1	1	0	0	0	0	0	0	0	0	0	0		0	likely_not_LoF	1	84	6:33399945	["CT","C"]	{"assembly_name":"GRCh37","allele_string":"T/-","ancestral":null,"colocated_variants":[{"aa_allele":null,"aa_maf":null,"afr_allele":"G","afr_maf":0.0,"allele_string":"T/G","amr_allele":null,"amr_maf":null,"clin_sig":null,"end":33399946,"eas_allele":null,"eas_maf":null,"ea_allele":null,"ea_maf":null,"eur_allele":null,"eur_maf":null,"exac_adj_allele":"G","exac_adj_maf":0.0,"exac_allele":null,"exac_…	[{"ensg":"ENSG00000197283","csq":"frameshift_variant","symbol":"SYNGAP1","lof":"HC","lof_flag":null,"Spleen":0.5907534246575342,"Brain_FrontalCortex_BA9_":0.8815052041633307,"SmallIntestine_TerminalIleum":0.5757756563245823,"Skin_SunExposed_Lowerleg_":0.5581605049594228,"Artery_Coronary":0.5715922107674685,"Brain_Hippocampus":0.8967213114754098,"Esophagus_Muscularis":0.5662997903563942,"Brain_Nuc…	ENSG00000197283	frameshift_variant	SYNGAP1	HC	NA	5.9075e-01	8.8151e-01	5.7578e-01	5.5816e-01	5.7159e-01	8.9672e-01	5.6630e-01	8.5593e-01	5.6370e-01	8.1388e-01	5.8024e-01	5.3505e-01	6.8749e-01	5.6810e-01	6.8944e-01	5.6244e-01	5.8915e-01	5.9677e-01	5.4752e-01	6.3046e-01
6:33411239:G:GC	500	2019-02-05 17:05:28.349078	2019-02-05 17:05:28.373942	1	1	0	0	0	0	0	0	0	0	0	0		0	likely_not_LoF	1	85	6:33411239	["G","GC"]	{"assembly_name":"GRCh37","allele_string":"-/C","ancestral":null,"colocated_variants":null,"context":null,"end":33411239,"id":"6_33411240_-/C","input":"6\t33411239\t.\tG\tGC\t.\t.\tGT","intergenic_consequences":null,"most_severe_consequence":"frameshift_variant","motif_feature_consequences":null,"regulatory_feature_consequences":null,"seq_region_name":"6","start":33411240,"strand":1,"transcript_c…	[{"ensg":"ENSG00000197283","csq":"frameshift_variant","symbol":"SYNGAP1","lof":"HC","lof_flag":null,"Spleen":0.5907534246575342,"Brain_FrontalCortex_BA9_":0.8815052041633307,"SmallIntestine_TerminalIleum":0.5757756563245823,"Skin_SunExposed_Lowerleg_":0.5581605049594228,"Artery_Coronary":0.5715922107674685,"Brain_Hippocampus":0.8967213114754098,"Esophagus_Muscularis":0.5662997903563942,"Brain_Nuc…	ENSG00000197283	frameshift_variant	SYNGAP1	HC	NA	5.9075e-01	8.8151e-01	5.7578e-01	5.5816e-01	5.7159e-01	8.9672e-01	5.6630e-01	8.5593e-01	5.6370e-01	8.1388e-01	5.8024e-01	5.3505e-01	6.8749e-01	5.6810e-01	6.8944e-01	5.6244e-01	5.8915e-01	5.9677e-01	5.4752e-01	6.3046e-01
6:33416565:G:C	502	2019-02-06 14:13:19.059200	2019-02-06 14:13:19.106436	1	1	0	1	0	0	0	0	1	0	1	0		0	not_LoF	1	86	6:33416565	["G","C"]	{"assembly_name":"GRCh37","allele_string":"G/C","ancestral":null,"colocated_variants":null,"context":null,"end":33416565,"id":"6_33416565_G/C","input":"6\t33416565\t.\tG\tC\t.\t.\tGT","intergenic_consequences":null,"most_severe_consequence":"splice_acceptor_variant","motif_feature_consequences":null,"regulatory_feature_consequences":null,"seq_region_name":"6","start":33416565,"strand":1,"transcri…	[{"ensg":"ENSG00000197283","csq":"splice_acceptor_variant","symbol":"SYNGAP1","lof":"HC","lof_flag":null,"Spleen":0.0,"Brain_FrontalCortex_BA9_":0.0,"SmallIntestine_TerminalIleum":0.0,"Skin_SunExposed_Lowerleg_":0.0,"Artery_Coronary":0.0,"Brain_Hippocampus":0.0,"Esophagus_Muscularis":0.0,"Brain_Nucleusaccumbens_basalganglia_":0.0,"Artery_Tibial":0.0,"Brain_Hypothalamus":0.0,"Adipose_Visceral_Omen…	ENSG00000197283	splice_acceptor_variant	SYNGAP1	HC	NA	0.0000e+00	0.0000e+00	0.0000e+00	0.0000e+00	0.0000e+00	0.0000e+00	0.0000e+00	0.0000e+00	0.0000e+00	0.0000e+00	0.0000e+00	0.0000e+00	0.0000e+00	0.0000e+00	0.0000e+00	0.0000e+00	0.0000e+00	0.0000e+00	0.0000e+00	0.0000e+00
6:33419606:G:GGCCC	503	2019-02-06 14:16:47.108192	2019-02-06 14:16:47.117304	1	1	0	0	0	1	0	0	0	0	1	0		0	not_LoF	1	87	6:33419606	["G","GGCCC"]	{"assembly_name":"GRCh37","allele_string":"-/GCCC","ancestral":null,"colocated_variants":null,"context":null,"end":33419606,"id":"6_33419607_-/GCCC","input":"6\t33419606\t.\tG\tGGCCC\t.\t.\tGT","intergenic_consequences":null,"most_severe_consequence":"frameshift_variant","motif_feature_consequences":null,"regulatory_feature_consequences":null,"seq_region_name":"6","start":33419607,"strand":1,"tra…	[{"ensg":"ENSG00000197283","csq":"frameshift_variant","symbol":"SYNGAP1","lof":"HC","lof_flag":null,"Spleen":0.507134703196347,"Brain_FrontalCortex_BA9_":0.8310648518815051,"SmallIntestine_TerminalIleum":0.4695704057279236,"Skin_SunExposed_Lowerleg_":0.430117222723174,"Artery_Coronary":0.4324169530355097,"Brain_Hippocampus":0.8628415300546448,"Esophagus_Muscularis":0.44994758909853255,"Brain_Nucl…	ENSG00000197283	frameshift_variant	SYNGAP1	HC	NA	5.0713e-01	8.3106e-01	4.6957e-01	4.3012e-01	4.3242e-01	8.6284e-01	4.4995e-01	8.0276e-01	4.1846e-01	7.4358e-01	4.5765e-01	4.0516e-01	6.2081e-01	4.2869e-01	5.9006e-01	4.3490e-01	4.7658e-01	4.7043e-01	4.2656e-01	5.1384e-01
6:143074468:T:TA	504	2019-02-06 14:17:14.931950	2019-02-06 14:17:14.945839	0	0	0	0	0	0	0	0	0	0	1	0		0	not_LoF	1	361	6:143074468	["T","TA"]	{"assembly_name":"GRCh37","allele_string":"-/A","ancestral":null,"colocated_variants":null,"context":null,"end":143074468,"id":"6_143074469_-/A","input":"6\t143074468\t.\tT\tTA\t.\t.\tGT","intergenic_consequences":null,"most_severe_consequence":"frameshift_variant","motif_feature_consequences":null,"regulatory_feature_consequences":null,"seq_region_name":"6","start":143074469,"strand":1,"transcri…	[{"ensg":"ENSG00000010818","csq":"frameshift_variant","symbol":"HIVEP2","lof":"HC","lof_flag":null,"Spleen":1.0,"Brain_FrontalCortex_BA9_":1.0,"SmallIntestine_TerminalIleum":1.0,"Skin_SunExposed_Lowerleg_":1.0,"Artery_Coronary":1.0,"Brain_Hippocampus":1.0,"Esophagus_Muscularis":1.0,"Brain_Nucleusaccumbens_basalganglia_":1.0,"Artery_Tibial":1.0,"Brain_Hypothalamus":1.0,"Adipose_Visceral_Omentum_":…	ENSG00000010818	frameshift_variant	HIVEP2	HC	NA	1.0000e+00	1.0000e+00	1.0000e+00	1.0000e+00	1.0000e+00	1.0000e+00	1.0000e+00	1.0000e+00	1.0000e+00	1.0000e+00	1.0000e+00	1.0000e+00	1.0000e+00	1.0000e+00	1.0000e+00	1.0000e+00	1.0000e+00	1.0000e+00	1.0000e+00	1.0000e+00
6:143074486:CAT:C	505	2019-02-06 14:17:58.058474	2019-02-06 14:17:58.064357	0	0	0	0	0	0	0	0	0	0	1	0		0	not_LoF	1	88	6:143074486	["CAT","C"]	{"assembly_name":"GRCh37","allele_string":"AT/-","ancestral":null,"colocated_variants":[{"aa_allele":null,"aa_maf":null,"afr_allele":null,"afr_maf":0.0,"allele_string":"AT/-","amr_allele":null,"amr_maf":null,"clin_sig":null,"end":143074488,"eas_allele":null,"eas_maf":null,"ea_allele":null,"ea_maf":0.0,"eur_allele":null,"eur_maf":null,"exac_adj_allele":null,"exac_adj_maf":0.0,"exac_allele":null,"e…	[{"ensg":"ENSG00000010818","csq":"frameshift_variant","symbol":"HIVEP2","lof":"HC","lof_flag":null,"Spleen":1.0,"Brain_FrontalCortex_BA9_":1.0,"SmallIntestine_TerminalIleum":1.0,"Skin_SunExposed_Lowerleg_":1.0,"Artery_Coronary":1.0,"Brain_Hippocampus":1.0,"Esophagus_Muscularis":1.0,"Brain_Nucleusaccumbens_basalganglia_":1.0,"Artery_Tibial":1.0,"Brain_Hypothalamus":1.0,"Adipose_Visceral_Omentum_":…	ENSG00000010818	frameshift_variant	HIVEP2	HC	NA	1.0000e+00	1.0000e+00	1.0000e+00	1.0000e+00	1.0000e+00	1.0000e+00	1.0000e+00	1.0000e+00	1.0000e+00	1.0000e+00	1.0000e+00	1.0000e+00	1.0000e+00	1.0000e+00	1.0000e+00	1.0000e+00	1.0000e+00	1.0000e+00	1.0000e+00	1.0000e+00
6:143074500:A:AG	506	2019-02-06 14:18:15.137454	2019-02-06 14:18:15.153897	0	0	0	0	0	0	0	0	0	0	1	0		0	not_LoF	1	362	6:143074500	["A","AG"]	{"assembly_name":"GRCh37","allele_string":"-/G","ancestral":null,"colocated_variants":[{"aa_allele":null,"aa_maf":null,"afr_allele":"G","afr_maf":0.0,"allele_string":"-/G","amr_allele":null,"amr_maf":null,"clin_sig":null,"end":143074500,"eas_allele":null,"eas_maf":null,"ea_allele":"G","ea_maf":8.0E-4,"eur_allele":null,"eur_maf":null,"exac_adj_allele":"G","exac_adj_maf":0.0,"exac_allele":"G","exac…	[{"ensg":"ENSG00000010818","csq":"frameshift_variant","symbol":"HIVEP2","lof":"HC","lof_flag":null,"Spleen":1.0,"Brain_FrontalCortex_BA9_":1.0,"SmallIntestine_TerminalIleum":1.0,"Skin_SunExposed_Lowerleg_":1.0,"Artery_Coronary":1.0,"Brain_Hippocampus":1.0,"Esophagus_Muscularis":1.0,"Brain_Nucleusaccumbens_basalganglia_":1.0,"Artery_Tibial":1.0,"Brain_Hypothalamus":1.0,"Adipose_Visceral_Omentum_":…	ENSG00000010818	frameshift_variant	HIVEP2	HC	NA	1.0000e+00	1.0000e+00	1.0000e+00	1.0000e+00	1.0000e+00	1.0000e+00	1.0000e+00	1.0000e+00	1.0000e+00	1.0000e+00	1.0000e+00	1.0000e+00	1.0000e+00	1.0000e+00	1.0000e+00	1.0000e+00	1.0000e+00	1.0000e+00	1.0000e+00	1.0000e+00
6:143081520:TC:T	507	2019-02-06 14:18:33.938119	2019-02-06 14:18:33.944258	0	0	0	0	0	0	0	0	0	0	0	0		0	LoF	1	89	6:143081520	["TC","T"]	{"assembly_name":"GRCh37","allele_string":"C/-","ancestral":null,"colocated_variants":null,"context":null,"end":143081521,"id":"6_143081521_C/-","input":"6\t143081520\t.\tTC\tT\t.\t.\tGT","intergenic_consequences":null,"most_severe_consequence":"frameshift_variant","motif_feature_consequences":null,"regulatory_feature_consequences":[{"allele_num":1,"biotype":"promoter_flanking_region","consequenc…	[{"ensg":"ENSG00000010818","csq":"frameshift_variant","symbol":"HIVEP2","lof":"HC","lof_flag":null,"Spleen":1.0,"Brain_FrontalCortex_BA9_":1.0,"SmallIntestine_TerminalIleum":1.0,"Skin_SunExposed_Lowerleg_":1.0,"Artery_Coronary":1.0,"Brain_Hippocampus":1.0,"Esophagus_Muscularis":1.0,"Brain_Nucleusaccumbens_basalganglia_":1.0,"Artery_Tibial":1.0,"Brain_Hypothalamus":1.0,"Adipose_Visceral_Omentum_":…	ENSG00000010818	frameshift_variant	HIVEP2	HC	NA	1.0000e+00	1.0000e+00	1.0000e+00	1.0000e+00	1.0000e+00	1.0000e+00	1.0000e+00	1.0000e+00	1.0000e+00	1.0000e+00	1.0000e+00	1.0000e+00	1.0000e+00	1.0000e+00	1.0000e+00	1.0000e+00	1.0000e+00	1.0000e+00	1.0000e+00	1.0000e+00
6:143089541:G:A	508	2019-02-06 14:18:50.116959	2019-02-06 14:18:50.132813	0	0	0	0	0	0	0	0	0	0	0	0		0	LoF	1	90	6:143089541	["G","A"]	{"assembly_name":"GRCh37","allele_string":"G/A","ancestral":null,"colocated_variants":[{"aa_allele":null,"aa_maf":null,"afr_allele":"A","afr_maf":0.0,"allele_string":"G/A","amr_allele":null,"amr_maf":null,"clin_sig":null,"end":143089541,"eas_allele":null,"eas_maf":null,"ea_allele":null,"ea_maf":null,"eur_allele":null,"eur_maf":null,"exac_adj_allele":"A","exac_adj_maf":0.0,"exac_allele":null,"exac…	[{"ensg":"ENSG00000010818","csq":"stop_gained","symbol":"HIVEP2","lof":"HC","lof_flag":null,"Spleen":1.0,"Brain_FrontalCortex_BA9_":1.0,"SmallIntestine_TerminalIleum":1.0,"Skin_SunExposed_Lowerleg_":1.0,"Artery_Coronary":1.0,"Brain_Hippocampus":1.0,"Esophagus_Muscularis":1.0,"Brain_Nucleusaccumbens_basalganglia_":1.0,"Artery_Tibial":1.0,"Brain_Hypothalamus":1.0,"Adipose_Visceral_Omentum_":1.0,"Ne…	ENSG00000010818	stop_gained	HIVEP2	HC	NA	1.0000e+00	1.0000e+00	1.0000e+00	1.0000e+00	1.0000e+00	1.0000e+00	1.0000e+00	1.0000e+00	1.0000e+00	1.0000e+00	1.0000e+00	1.0000e+00	1.0000e+00	1.0000e+00	1.0000e+00	1.0000e+00	1.0000e+00	1.0000e+00	1.0000e+00	1.0000e+00
6:143092860:ACT:A	509	2019-02-06 14:19:09.883141	2019-02-06 14:19:09.894464	0	0	0	0	0	0	0	0	0	0	0	0		0	LoF	1	91	6:143092860	["ACT","A"]	{"assembly_name":"GRCh37","allele_string":"CT/-","ancestral":null,"colocated_variants":[{"aa_allele":null,"aa_maf":null,"afr_allele":null,"afr_maf":0.0,"allele_string":"CT/-","amr_allele":null,"amr_maf":null,"clin_sig":null,"end":143092862,"eas_allele":null,"eas_maf":null,"ea_allele":null,"ea_maf":null,"eur_allele":null,"eur_maf":null,"exac_adj_allele":null,"exac_adj_maf":0.0,"exac_allele":null,"…	[{"ensg":"ENSG00000010818","csq":"frameshift_variant","symbol":"HIVEP2","lof":"HC","lof_flag":null,"Spleen":1.0,"Brain_FrontalCortex_BA9_":1.0,"SmallIntestine_TerminalIleum":1.0,"Skin_SunExposed_Lowerleg_":1.0,"Artery_Coronary":1.0,"Brain_Hippocampus":1.0,"Esophagus_Muscularis":1.0,"Brain_Nucleusaccumbens_basalganglia_":1.0,"Artery_Tibial":1.0,"Brain_Hypothalamus":1.0,"Adipose_Visceral_Omentum_":…	ENSG00000010818	frameshift_variant	HIVEP2	HC	NA	1.0000e+00	1.0000e+00	1.0000e+00	1.0000e+00	1.0000e+00	1.0000e+00	1.0000e+00	1.0000e+00	1.0000e+00	1.0000e+00	1.0000e+00	1.0000e+00	1.0000e+00	1.0000e+00	1.0000e+00	1.0000e+00	1.0000e+00	1.0000e+00	1.0000e+00	1.0000e+00
6:143095731:G:A	510	2019-02-06 14:19:27.577691	2019-02-06 14:19:27.588388	0	0	0	0	0	0	0	0	0	0	0	0		0	LoF	1	92	6:143095731	["G","A"]	{"assembly_name":"GRCh37","allele_string":"G/A","ancestral":null,"colocated_variants":null,"context":null,"end":143095731,"id":"6_143095731_G/A","input":"6\t143095731\t.\tG\tA\t.\t.\tGT","intergenic_consequences":null,"most_severe_consequence":"stop_gained","motif_feature_consequences":null,"regulatory_feature_consequences":null,"seq_region_name":"6","start":143095731,"strand":1,"transcript_conse…	[{"ensg":"ENSG00000010818","csq":"stop_gained","symbol":"HIVEP2","lof":"HC","lof_flag":null,"Spleen":1.0,"Brain_FrontalCortex_BA9_":1.0,"SmallIntestine_TerminalIleum":1.0,"Skin_SunExposed_Lowerleg_":1.0,"Artery_Coronary":1.0,"Brain_Hippocampus":1.0,"Esophagus_Muscularis":1.0,"Brain_Nucleusaccumbens_basalganglia_":1.0,"Artery_Tibial":1.0,"Brain_Hypothalamus":1.0,"Adipose_Visceral_Omentum_":1.0,"Ne…	ENSG00000010818	stop_gained	HIVEP2	HC	NA	1.0000e+00	1.0000e+00	1.0000e+00	1.0000e+00	1.0000e+00	1.0000e+00	1.0000e+00	1.0000e+00	1.0000e+00	1.0000e+00	1.0000e+00	1.0000e+00	1.0000e+00	1.0000e+00	1.0000e+00	1.0000e+00	1.0000e+00	1.0000e+00	1.0000e+00	1.0000e+00
6:157099425:A:AGC	511	2019-02-06 14:20:02.929758	2019-02-06 14:20:02.935881	1	1	1	0	0	0	1	0	0	0	0	0		0	not_LoF	1	93	6:157099425	["A","AGC"]	{"assembly_name":"GRCh37","allele_string":"-/GC","ancestral":null,"colocated_variants":[{"aa_allele":null,"aa_maf":null,"afr_allele":"C","afr_maf":3.953E-4,"allele_string":"-/GC/GCA","amr_allele":null,"amr_maf":null,"clin_sig":["uncertain_significance"],"end":157099425,"eas_allele":null,"eas_maf":null,"ea_allele":null,"ea_maf":null,"eur_allele":null,"eur_maf":null,"exac_adj_allele":"C","exac_adj_…	[{"ensg":"ENSG00000049618","csq":"frameshift_variant","symbol":"ARID1B","lof":"HC","lof_flag":null,"Spleen":0.3186293816463174,"Brain_FrontalCortex_BA9_":0.45165238678090563,"SmallIntestine_TerminalIleum":0.32450331125827814,"Skin_SunExposed_Lowerleg_":0.2762535477767265,"Artery_Coronary":0.3118355776045358,"Brain_Hippocampus":0.472196041470311,"Esophagus_Muscularis":0.3029710711493354,"Brain_Nuc…	ENSG00000049618	frameshift_variant	ARID1B	HC	NA	3.1863e-01	4.5165e-01	3.2450e-01	2.7625e-01	3.1184e-01	4.7220e-01	3.0297e-01	4.6087e-01	3.0142e-01	4.5230e-01	2.5886e-01	2.5226e-01	3.9293e-01	3.0131e-01	3.3030e-01	2.7866e-01	3.1766e-01	4.4403e-01	2.6220e-01	3.2653e-01
6:157099426:A:AG	512	2019-02-06 15:07:51.225470	2019-02-06 15:07:51.287557	1	1	1	0	0	0	1	0	0	0	0	0		0	not_LoF	1	363	6:157099426	["A","AG"]	{"assembly_name":"GRCh37","allele_string":"-/G","ancestral":null,"colocated_variants":[{"aa_allele":null,"aa_maf":null,"afr_allele":null,"afr_maf":null,"allele_string":"-/CAG/CAGCAG/G","amr_allele":null,"amr_maf":null,"clin_sig":null,"end":157099426,"eas_allele":null,"eas_maf":null,"ea_allele":null,"ea_maf":null,"eur_allele":null,"eur_maf":null,"exac_adj_allele":null,"exac_adj_maf":null,"exac_all…	[{"ensg":"ENSG00000049618","csq":"frameshift_variant","symbol":"ARID1B","lof":"HC","lof_flag":null,"Spleen":0.3186293816463174,"Brain_FrontalCortex_BA9_":0.45165238678090563,"SmallIntestine_TerminalIleum":0.32450331125827814,"Skin_SunExposed_Lowerleg_":0.2762535477767265,"Artery_Coronary":0.3118355776045358,"Brain_Hippocampus":0.472196041470311,"Esophagus_Muscularis":0.3029710711493354,"Brain_Nuc…	ENSG00000049618	frameshift_variant	ARID1B	HC	NA	3.1863e-01	4.5165e-01	3.2450e-01	2.7625e-01	3.1184e-01	4.7220e-01	3.0297e-01	4.6087e-01	3.0142e-01	4.5230e-01	2.5886e-01	2.5226e-01	3.9293e-01	3.0131e-01	3.3030e-01	2.7866e-01	3.1766e-01	4.4403e-01	2.6220e-01	3.2653e-01
6:157099426:A:AGCAG	513	2019-02-06 15:09:25.160621	2019-02-06 15:09:25.200136	1	1	1	0	0	0	1	0	0	0	0	0		0	not_LoF	1	364	6:157099426	["A","AGCAG"]	{"assembly_name":"GRCh37","allele_string":"-/GCAG","ancestral":null,"colocated_variants":[{"aa_allele":null,"aa_maf":null,"afr_allele":null,"afr_maf":null,"allele_string":"-/CAG/CAGCAG/G","amr_allele":null,"amr_maf":null,"clin_sig":null,"end":157099426,"eas_allele":null,"eas_maf":null,"ea_allele":null,"ea_maf":null,"eur_allele":null,"eur_maf":null,"exac_adj_allele":null,"exac_adj_maf":null,"exac_…	[{"ensg":"ENSG00000049618","csq":"frameshift_variant","symbol":"ARID1B","lof":"HC","lof_flag":null,"Spleen":0.3186293816463174,"Brain_FrontalCortex_BA9_":0.45165238678090563,"SmallIntestine_TerminalIleum":0.32450331125827814,"Skin_SunExposed_Lowerleg_":0.2762535477767265,"Artery_Coronary":0.3118355776045358,"Brain_Hippocampus":0.472196041470311,"Esophagus_Muscularis":0.3029710711493354,"Brain_Nuc…	ENSG00000049618	frameshift_variant	ARID1B	HC	NA	3.1863e-01	4.5165e-01	3.2450e-01	2.7625e-01	3.1184e-01	4.7220e-01	3.0297e-01	4.6087e-01	3.0142e-01	4.5230e-01	2.5886e-01	2.5226e-01	3.9293e-01	3.0131e-01	3.3030e-01	2.7866e-01	3.1766e-01	4.4403e-01	2.6220e-01	3.2653e-01
6:157099578:AC:A	514	2019-02-06 15:09:45.429506	2019-02-06 15:09:45.453478	0	1	0	0	0	0	0	0	0	0	0	0		0	not_LoF	1	94	6:157099578	["AC","A"]	{"assembly_name":"GRCh37","allele_string":"C/-","ancestral":null,"colocated_variants":null,"context":null,"end":157099579,"id":"6_157099579_C/-","input":"6\t157099578\t.\tAC\tA\t.\t.\tGT","intergenic_consequences":null,"most_severe_consequence":"frameshift_variant","motif_feature_consequences":null,"regulatory_feature_consequences":[{"allele_num":1,"biotype":"promoter","consequence_terms":["regul…	[{"ensg":"ENSG00000049618","csq":"frameshift_variant","symbol":"ARID1B","lof":"HC","lof_flag":null,"Spleen":0.3186293816463174,"Brain_FrontalCortex_BA9_":0.45165238678090563,"SmallIntestine_TerminalIleum":0.32450331125827814,"Skin_SunExposed_Lowerleg_":0.2762535477767265,"Artery_Coronary":0.3118355776045358,"Brain_Hippocampus":0.472196041470311,"Esophagus_Muscularis":0.3029710711493354,"Brain_Nuc…	ENSG00000049618	frameshift_variant	ARID1B	HC	NA	3.1863e-01	4.5165e-01	3.2450e-01	2.7625e-01	3.1184e-01	4.7220e-01	3.0297e-01	4.6087e-01	3.0142e-01	4.5230e-01	2.5886e-01	2.5226e-01	3.9293e-01	3.0131e-01	3.3030e-01	2.7866e-01	3.1766e-01	4.4403e-01	2.6220e-01	3.2653e-01
6:157192772:G:T	515	2019-02-06 15:10:09.059070	2019-02-06 15:10:09.080336	0	0	0	0	0	0	0	0	1	1	0	0		0	not_LoF	1	95	6:157192772	["G","T"]	{"assembly_name":"GRCh37","allele_string":"G/T","ancestral":null,"colocated_variants":[{"aa_allele":null,"aa_maf":null,"afr_allele":"T","afr_maf":0.0,"allele_string":"G/T","amr_allele":null,"amr_maf":null,"clin_sig":null,"end":157192772,"eas_allele":null,"eas_maf":null,"ea_allele":null,"ea_maf":null,"eur_allele":null,"eur_maf":null,"exac_adj_allele":"T","exac_adj_maf":0.0,"exac_allele":null,"exac…	[{"ensg":"ENSG00000049618","csq":"stop_gained","symbol":"ARID1B","lof":"HC","lof_flag":"PHYLOCSF_WEAK","Spleen":0.3186293816463174,"Brain_FrontalCortex_BA9_":0.45165238678090563,"SmallIntestine_TerminalIleum":0.32450331125827814,"Skin_SunExposed_Lowerleg_":0.27578051087984856,"Artery_Coronary":0.31041814316087885,"Brain_Hippocampus":0.472196041470311,"Esophagus_Muscularis":0.3029710711493354,"Bra…	ENSG00000049618	stop_gained	ARID1B	HC	PHYLOCSF_WEAK	3.1863e-01	4.5165e-01	3.2450e-01	2.7578e-01	3.1042e-01	4.7220e-01	3.0297e-01	4.6087e-01	2.9863e-01	4.5230e-01	2.5886e-01	2.4985e-01	3.9293e-01	2.9929e-01	3.3030e-01	2.7661e-01	3.1766e-01	4.4403e-01	2.6220e-01	3.2653e-01
6:157256598:A:G	516	2019-02-06 15:10:29.470460	2019-02-06 15:10:29.512299	0	0	0	0	0	0	0	0	0	0	0	0		0	LoF	1	96	6:157256598	["A","G"]	{"assembly_name":"GRCh37","allele_string":"A/G","ancestral":null,"colocated_variants":[{"aa_allele":null,"aa_maf":null,"afr_allele":"G","afr_maf":0.0,"allele_string":"A/G","amr_allele":null,"amr_maf":null,"clin_sig":null,"end":157256598,"eas_allele":null,"eas_maf":null,"ea_allele":null,"ea_maf":null,"eur_allele":null,"eur_maf":null,"exac_adj_allele":"G","exac_adj_maf":0.0,"exac_allele":null,"exac…	[{"ensg":"ENSG00000049618","csq":"splice_acceptor_variant","symbol":"ARID1B","lof":"HC","lof_flag":null,"Spleen":0.9570697124852303,"Brain_FrontalCortex_BA9_":0.9645042839657282,"SmallIntestine_TerminalIleum":0.9561258278145696,"Skin_SunExposed_Lowerleg_":0.9375591296121095,"Artery_Coronary":0.9567682494684623,"Brain_Hippocampus":0.9585296889726673,"Esophagus_Muscularis":0.9577795152462862,"Brain…	ENSG00000049618	splice_acceptor_variant	ARID1B	HC	NA	9.5707e-01	9.6450e-01	9.5613e-01	9.3756e-01	9.5677e-01	9.5853e-01	9.5778e-01	9.6232e-01	9.4920e-01	9.4876e-01	9.3240e-01	9.0676e-01	9.3929e-01	9.2518e-01	9.1818e-01	9.2494e-01	9.5735e-01	9.5336e-01	9.2608e-01	9.2579e-01
6:157454160:A:C	517	2019-02-06 15:10:51.011576	2019-02-06 15:10:51.029672	0	0	0	1	0	0	0	1	0	0	0	0		0	likely_not_LoF	1	97	6:157454160	["A","C"]	{"assembly_name":"GRCh37","allele_string":"A/C","ancestral":null,"colocated_variants":null,"context":null,"end":157454160,"id":"6_157454160_A/C","input":"6\t157454160\t.\tA\tC\t.\t.\tGT","intergenic_consequences":null,"most_severe_consequence":"splice_acceptor_variant","motif_feature_consequences":null,"regulatory_feature_consequences":null,"seq_region_name":"6","start":157454160,"strand":1,"tran…	[{"ensg":"ENSG00000049618","csq":"splice_acceptor_variant","symbol":"ARID1B","lof":"HC","lof_flag":null,"Spleen":0.9570697124852303,"Brain_FrontalCortex_BA9_":0.9645042839657282,"SmallIntestine_TerminalIleum":0.9561258278145696,"Skin_SunExposed_Lowerleg_":0.9375591296121095,"Artery_Coronary":0.9567682494684623,"Brain_Hippocampus":0.9585296889726673,"Esophagus_Muscularis":0.9577795152462862,"Brain…	ENSG00000049618	splice_acceptor_variant	ARID1B	HC	NA	9.5707e-01	9.6450e-01	9.5613e-01	9.3756e-01	9.5677e-01	9.5853e-01	9.5778e-01	9.6232e-01	9.4920e-01	9.4876e-01	9.3240e-01	9.0676e-01	9.3929e-01	9.2518e-01	9.1818e-01	9.2494e-01	9.5735e-01	9.5336e-01	9.2608e-01	9.2579e-01
6:157495141:G:A	518	2019-02-06 15:11:10.821642	2019-02-06 15:11:10.842169	0	0	0	0	0	0	0	1	0	0	0	0		0	likely_not_LoF	1	98	6:157495141	["G","A"]	{"assembly_name":"GRCh37","allele_string":"G/A","ancestral":null,"colocated_variants":null,"context":null,"end":157495141,"id":"6_157495141_G/A","input":"6\t157495141\t.\tG\tA\t.\t.\tGT","intergenic_consequences":null,"most_severe_consequence":"splice_acceptor_variant","motif_feature_consequences":null,"regulatory_feature_consequences":[{"allele_num":1,"biotype":"open_chromatin_region","consequen…	[{"ensg":"ENSG00000049618","csq":"splice_acceptor_variant","symbol":"ARID1B","lof":"HC","lof_flag":null,"Spleen":0.9842457660496258,"Brain_FrontalCortex_BA9_":0.9742962056303549,"SmallIntestine_TerminalIleum":0.9809602649006622,"Skin_SunExposed_Lowerleg_":0.9607379375591295,"Artery_Coronary":0.9787384833451453,"Brain_Hippocampus":0.9754948162111216,"Esophagus_Muscularis":0.9773260359655982,"Brain…	ENSG00000049618	splice_acceptor_variant	ARID1B	HC	NA	9.8425e-01	9.7430e-01	9.8096e-01	9.6074e-01	9.7874e-01	9.7549e-01	9.7733e-01	9.7391e-01	9.6818e-01	9.6290e-01	9.6455e-01	9.5202e-01	9.4730e-01	9.5686e-01	9.6667e-01	9.5630e-01	9.8141e-01	9.7948e-01	9.6513e-01	9.5770e-01
6:157495979:A:AG	519	2019-02-06 15:11:37.770928	2019-02-06 15:11:37.797340	0	1	0	1	0	0	0	0	1	0	0	0		0	not_LoF	1	99	6:157495979	["A","AG"]	{"assembly_name":"GRCh37","allele_string":"-/G","ancestral":null,"colocated_variants":null,"context":null,"end":157495979,"id":"6_157495980_-/G","input":"6\t157495979\t.\tA\tAG\t.\t.\tGT","intergenic_consequences":null,"most_severe_consequence":"splice_acceptor_variant","motif_feature_consequences":null,"regulatory_feature_consequences":null,"seq_region_name":"6","start":157495980,"strand":1,"tra…	[{"ensg":"ENSG00000049618","csq":"splice_acceptor_variant","symbol":"ARID1B","lof":"HC","lof_flag":null,"Spleen":0.6384403308389129,"Brain_FrontalCortex_BA9_":0.5128518971848225,"SmallIntestine_TerminalIleum":0.6316225165562914,"Skin_SunExposed_Lowerleg_":0.661778618732261,"Artery_Coronary":0.6463501063075833,"Brain_Hippocampus":0.4863336475023563,"Esophagus_Muscularis":0.6548084440969508,"Brain_…	ENSG00000049618	splice_acceptor_variant	ARID1B	HC	NA	6.3844e-01	5.1285e-01	6.3162e-01	6.6178e-01	6.4635e-01	4.8633e-01	6.5481e-01	5.0145e-01	6.5057e-01	4.9647e-01	6.7354e-01	6.5691e-01	5.4636e-01	6.2588e-01	5.8788e-01	6.4833e-01	6.3969e-01	5.0933e-01	6.6388e-01	5.9926e-01
6:157502314:T:C	520	2019-02-06 15:11:53.864405	2019-02-06 15:11:53.870102	0	0	0	0	0	0	0	0	0	0	0	0		0	LoF	1	365	6:157502314	["T","C"]	{"assembly_name":"GRCh37","allele_string":"T/C","ancestral":null,"colocated_variants":null,"context":null,"end":157502314,"id":"6_157502314_T/C","input":"6\t157502314\t.\tT\tC\t.\t.\tGT","intergenic_consequences":null,"most_severe_consequence":"splice_donor_variant","motif_feature_consequences":null,"regulatory_feature_consequences":null,"seq_region_name":"6","start":157502314,"strand":1,"transcr…	[{"ensg":"ENSG00000049618","csq":"splice_donor_variant","symbol":"ARID1B","lof":"HC","lof_flag":null,"Spleen":0.9842457660496258,"Brain_FrontalCortex_BA9_":0.9742962056303549,"SmallIntestine_TerminalIleum":0.9809602649006622,"Skin_SunExposed_Lowerleg_":0.9607379375591295,"Artery_Coronary":0.9787384833451453,"Brain_Hippocampus":0.9754948162111216,"Esophagus_Muscularis":0.9773260359655982,"Brain_Nu…	ENSG00000049618	splice_donor_variant	ARID1B	HC	NA	9.8425e-01	9.7430e-01	9.8096e-01	9.6074e-01	9.7874e-01	9.7549e-01	9.7733e-01	9.7391e-01	9.6818e-01	9.6290e-01	9.6455e-01	9.5202e-01	9.4730e-01	9.5686e-01	9.6667e-01	9.5630e-01	9.8141e-01	9.7948e-01	9.6513e-01	9.5770e-01
6:157528225:G:GC	521	2019-02-06 15:12:24.002795	2019-02-06 15:12:24.017715	0	1	0	1	0	0	0	0	0	0	1	0		0	not_LoF	1	100	6:157528225	["G","GC"]	{"assembly_name":"GRCh37","allele_string":"-/C","ancestral":null,"colocated_variants":[{"aa_allele":null,"aa_maf":null,"afr_allele":"C","afr_maf":0.0,"allele_string":"-/C","amr_allele":null,"amr_maf":null,"clin_sig":null,"end":157528225,"eas_allele":null,"eas_maf":null,"ea_allele":null,"ea_maf":null,"eur_allele":null,"eur_maf":null,"exac_adj_allele":"C","exac_adj_maf":0.0,"exac_allele":null,"exac…	[{"ensg":"ENSG00000049618","csq":"frameshift_variant","symbol":"ARID1B","lof":"HC","lof_flag":null,"Spleen":0.9570697124852303,"Brain_FrontalCortex_BA9_":0.9645042839657282,"SmallIntestine_TerminalIleum":0.9561258278145696,"Skin_SunExposed_Lowerleg_":0.9375591296121095,"Artery_Coronary":0.9567682494684623,"Brain_Hippocampus":0.9585296889726673,"Esophagus_Muscularis":0.9577795152462862,"Brain_Nucl…	ENSG00000049618	frameshift_variant	ARID1B	HC	NA	9.5707e-01	9.6450e-01	9.5613e-01	9.3756e-01	9.5677e-01	9.5853e-01	9.5778e-01	9.6232e-01	9.4920e-01	9.4876e-01	9.3240e-01	9.0676e-01	9.3929e-01	9.2518e-01	9.1818e-01	9.2494e-01	9.5735e-01	9.5336e-01	9.2608e-01	9.2579e-01
6:157528234:GA:G	522	2019-02-06 15:16:41.443595	2019-02-06 15:16:41.449490	0	1	0	1	0	0	0	0	0	0	1	0		0	not_LoF	1	101	6:157528234	["GA","G"]	{"assembly_name":"GRCh37","allele_string":"A/-","ancestral":null,"colocated_variants":[{"aa_allele":null,"aa_maf":null,"afr_allele":null,"afr_maf":0.0,"allele_string":"A/-","amr_allele":null,"amr_maf":null,"clin_sig":null,"end":157528235,"eas_allele":null,"eas_maf":null,"ea_allele":null,"ea_maf":null,"eur_allele":null,"eur_maf":null,"exac_adj_allele":null,"exac_adj_maf":0.0,"exac_allele":null,"ex…	[{"ensg":"ENSG00000049618","csq":"frameshift_variant","symbol":"ARID1B","lof":"HC","lof_flag":null,"Spleen":0.9570697124852303,"Brain_FrontalCortex_BA9_":0.9645042839657282,"SmallIntestine_TerminalIleum":0.9561258278145696,"Skin_SunExposed_Lowerleg_":0.9375591296121095,"Artery_Coronary":0.9567682494684623,"Brain_Hippocampus":0.9585296889726673,"Esophagus_Muscularis":0.9577795152462862,"Brain_Nucl…	ENSG00000049618	frameshift_variant	ARID1B	HC	NA	9.5707e-01	9.6450e-01	9.5613e-01	9.3756e-01	9.5677e-01	9.5853e-01	9.5778e-01	9.6232e-01	9.4920e-01	9.4876e-01	9.3240e-01	9.0676e-01	9.3929e-01	9.2518e-01	9.1818e-01	9.2494e-01	9.5735e-01	9.5336e-01	9.2608e-01	9.2579e-01
6:157528248:A:AGT	523	2019-02-06 15:17:02.801907	2019-02-06 15:17:02.821584	0	1	0	1	0	0	0	0	0	0	1	0		0	not_LoF	1	102	6:157528248	["A","AGT"]	{"assembly_name":"GRCh37","allele_string":"-/GT","ancestral":null,"colocated_variants":[{"aa_allele":null,"aa_maf":null,"afr_allele":null,"afr_maf":null,"allele_string":"-/GT","amr_allele":null,"amr_maf":null,"clin_sig":null,"end":157528248,"eas_allele":null,"eas_maf":null,"ea_allele":null,"ea_maf":null,"eur_allele":null,"eur_maf":null,"exac_adj_allele":null,"exac_adj_maf":null,"exac_allele":null…	[{"ensg":"ENSG00000049618","csq":"frameshift_variant","symbol":"ARID1B","lof":"HC","lof_flag":null,"Spleen":0.9570697124852303,"Brain_FrontalCortex_BA9_":0.9645042839657282,"SmallIntestine_TerminalIleum":0.9561258278145696,"Skin_SunExposed_Lowerleg_":0.9375591296121095,"Artery_Coronary":0.9567682494684623,"Brain_Hippocampus":0.9585296889726673,"Esophagus_Muscularis":0.9577795152462862,"Brain_Nucl…	ENSG00000049618	frameshift_variant	ARID1B	HC	NA	9.5707e-01	9.6450e-01	9.5613e-01	9.3756e-01	9.5677e-01	9.5853e-01	9.5778e-01	9.6232e-01	9.4920e-01	9.4876e-01	9.3240e-01	9.0676e-01	9.3929e-01	9.2518e-01	9.1818e-01	9.2494e-01	9.5735e-01	9.5336e-01	9.2608e-01	9.2579e-01
6:157528283:AG:A	524	2019-02-06 15:17:24.675986	2019-02-06 15:17:24.681760	0	1	0	0	0	0	0	0	0	0	1	0		0	not_LoF	1	103	6:157528283	["AG","A"]	{"assembly_name":"GRCh37","allele_string":"G/-","ancestral":null,"colocated_variants":[{"aa_allele":"A","aa_maf":0.001,"afr_allele":null,"afr_maf":null,"allele_string":"G/A","amr_allele":"A","amr_maf":0.0,"clin_sig":null,"end":157528284,"eas_allele":"A","eas_maf":0.0,"ea_allele":null,"ea_maf":null,"eur_allele":"A","eur_maf":0.0,"exac_adj_allele":"A","exac_adj_maf":0.0,"exac_allele":null,"exac_afr…	[{"ensg":"ENSG00000049618","csq":"frameshift_variant","symbol":"ARID1B","lof":"HC","lof_flag":null,"Spleen":0.9570697124852303,"Brain_FrontalCortex_BA9_":0.9645042839657282,"SmallIntestine_TerminalIleum":0.9561258278145696,"Skin_SunExposed_Lowerleg_":0.9375591296121095,"Artery_Coronary":0.9567682494684623,"Brain_Hippocampus":0.9585296889726673,"Esophagus_Muscularis":0.9577795152462862,"Brain_Nucl…	ENSG00000049618	frameshift_variant	ARID1B	HC	NA	9.5707e-01	9.6450e-01	9.5613e-01	9.3756e-01	9.5677e-01	9.5853e-01	9.5778e-01	9.6232e-01	9.4920e-01	9.4876e-01	9.3240e-01	9.0676e-01	9.3929e-01	9.2518e-01	9.1818e-01	9.2494e-01	9.5735e-01	9.5336e-01	9.2608e-01	9.2579e-01
7:69900768:G:T	525	2019-02-06 15:17:42.981535	2019-02-06 15:17:42.999976	0	0	0	0	0	0	0	0	0	0	0	0		0	LoF	1	104	7:69900768	["G","T"]	{"assembly_name":"GRCh37","allele_string":"G/T","ancestral":null,"colocated_variants":[{"aa_allele":"T","aa_maf":0.001,"afr_allele":null,"afr_maf":null,"allele_string":"G/T","amr_allele":"T","amr_maf":0.0,"clin_sig":null,"end":69900768,"eas_allele":"T","eas_maf":0.0,"ea_allele":null,"ea_maf":null,"eur_allele":"T","eur_maf":0.0,"exac_adj_allele":"T","exac_adj_maf":0.0,"exac_allele":null,"exac_afr_…	[{"ensg":"ENSG00000158321","csq":"splice_donor_variant","symbol":"AUTS2","lof":"HC","lof_flag":null,"Spleen":0.5915627996164908,"Brain_FrontalCortex_BA9_":0.7310087173100872,"SmallIntestine_TerminalIleum":0.5547391623806025,"Skin_SunExposed_Lowerleg_":0.51112193537912,"Artery_Coronary":0.6201117318435754,"Brain_Hippocampus":0.7358351729212657,"Esophagus_Muscularis":0.6167476421834809,"Brain_Nucle…	ENSG00000158321	splice_donor_variant	AUTS2	HC	NA	5.9156e-01	7.3101e-01	5.5474e-01	5.1112e-01	6.2011e-01	7.3584e-01	6.1675e-01	7.2442e-01	5.7579e-01	7.5159e-01	6.0051e-01	4.6307e-01	7.6377e-01	5.0437e-01	6.4971e-01	5.1841e-01	6.6089e-01	5.0762e-01	5.3226e-01	6.5615e-01
7:70194127:CTT:C	526	2019-02-06 15:17:59.912165	2019-02-06 15:17:59.927339	0	0	0	0	0	0	0	0	1	1	0	0		0	not_LoF	1	366	7:70194127	["CTT","C"]	{"assembly_name":"GRCh37","allele_string":"TT/-","ancestral":null,"colocated_variants":null,"context":null,"end":70194129,"id":"7_70194128_TT/-","input":"7\t70194127\t.\tCTT\tC\t.\t.\tGT","intergenic_consequences":null,"most_severe_consequence":"frameshift_variant","motif_feature_consequences":null,"regulatory_feature_consequences":null,"seq_region_name":"7","start":70194128,"strand":1,"transcrip…	[{"ensg":"ENSG00000158321","csq":"frameshift_variant","symbol":"AUTS2","lof":"HC","lof_flag":"PHYLOCSF_WEAK","Spleen":0.026845637583892617,"Brain_FrontalCortex_BA9_":0.06475716064757162,"SmallIntestine_TerminalIleum":0.051432770022042607,"Skin_SunExposed_Lowerleg_":0.056015586945932797,"Artery_Coronary":0.06624102154828412,"Brain_Hippocampus":0.047093451066961,"Esophagus_Muscularis":0.06373249499…	ENSG00000158321	frameshift_variant	AUTS2	HC	PHYLOCSF_WEAK	2.6846e-02	6.4757e-02	5.1433e-02	5.6016e-02	6.6241e-02	4.7093e-02	6.3732e-02	7.2251e-02	7.7677e-02	5.4968e-02	4.6095e-02	4.7156e-02	5.5650e-02	4.6769e-02	2.8865e-02	5.6333e-02	5.5255e-02	5.4878e-02	5.2029e-02	3.7648e-02
7:70194157:G:A	527	2019-02-06 15:18:36.360530	2019-02-06 15:18:36.369664	0	1	0	0	0	0	0	0	1	1	0	0		0	not_LoF	1	105	7:70194157	["G","A"]	{"assembly_name":"GRCh37","allele_string":"G/A","ancestral":null,"colocated_variants":[{"aa_allele":null,"aa_maf":null,"afr_allele":"A","afr_maf":1.319E-4,"allele_string":"G/A","amr_allele":null,"amr_maf":null,"clin_sig":null,"end":70194157,"eas_allele":null,"eas_maf":null,"ea_allele":null,"ea_maf":null,"eur_allele":null,"eur_maf":null,"exac_adj_allele":"A","exac_adj_maf":0.0,"exac_allele":null,"…	[{"ensg":"ENSG00000158321","csq":"stop_gained","symbol":"AUTS2","lof":"HC","lof_flag":"PHYLOCSF_WEAK","Spleen":0.026845637583892617,"Brain_FrontalCortex_BA9_":0.06475716064757162,"SmallIntestine_TerminalIleum":0.051432770022042607,"Skin_SunExposed_Lowerleg_":0.056015586945932797,"Artery_Coronary":0.06624102154828412,"Brain_Hippocampus":0.047093451066961,"Esophagus_Muscularis":0.06373249499857103,…	ENSG00000158321	stop_gained	AUTS2	HC	PHYLOCSF_WEAK	2.6846e-02	6.4757e-02	5.1433e-02	5.6016e-02	6.6241e-02	4.7093e-02	6.3732e-02	7.2251e-02	7.7677e-02	5.4968e-02	4.6095e-02	4.7156e-02	5.5650e-02	4.6769e-02	2.8865e-02	5.6333e-02	5.5255e-02	5.4878e-02	5.2029e-02	3.7648e-02
7:70194169:CG:C	528	2019-02-06 15:19:02.970302	2019-02-06 15:19:02.977521	0	1	0	0	0	0	0	0	1	1	0	0		0	not_LoF	1	106	7:70194169	["CG","C"]	{"assembly_name":"GRCh37","allele_string":"G/-","ancestral":null,"colocated_variants":[{"aa_allele":"A","aa_maf":0.0,"afr_allele":"A","afr_maf":0.0,"allele_string":"G/A","amr_allele":"A","amr_maf":0.0015,"clin_sig":null,"end":70194170,"eas_allele":"A","eas_maf":0.0,"ea_allele":null,"ea_maf":null,"eur_allele":"A","eur_maf":0.0,"exac_adj_allele":"A","exac_adj_maf":0.0,"exac_allele":null,"exac_afr_a…	[{"ensg":"ENSG00000158321","csq":"frameshift_variant","symbol":"AUTS2","lof":"HC","lof_flag":"PHYLOCSF_WEAK","Spleen":0.026845637583892617,"Brain_FrontalCortex_BA9_":0.06475716064757162,"SmallIntestine_TerminalIleum":0.051432770022042607,"Skin_SunExposed_Lowerleg_":0.056015586945932797,"Artery_Coronary":0.06624102154828412,"Brain_Hippocampus":0.047093451066961,"Esophagus_Muscularis":0.06373249499…	ENSG00000158321	frameshift_variant	AUTS2	HC	PHYLOCSF_WEAK	2.6846e-02	6.4757e-02	5.1433e-02	5.6016e-02	6.6241e-02	4.7093e-02	6.3732e-02	7.2251e-02	7.7677e-02	5.4968e-02	4.6095e-02	4.7156e-02	5.5650e-02	4.6769e-02	2.8865e-02	5.6333e-02	5.5255e-02	5.4878e-02	5.2029e-02	3.7648e-02
7:70194193:TGC:T	529	2019-02-06 15:23:52.817652	2019-02-06 15:23:52.847469	0	1	0	0	0	0	0	0	1	1	0	0		0	not_LoF	1	107	7:70194193	["TGC","T"]	{"assembly_name":"GRCh37","allele_string":"GC/-","ancestral":null,"colocated_variants":null,"context":null,"end":70194195,"id":"7_70194194_GC/-","input":"7\t70194193\t.\tTGC\tT\t.\t.\tGT","intergenic_consequences":null,"most_severe_consequence":"frameshift_variant","motif_feature_consequences":null,"regulatory_feature_consequences":null,"seq_region_name":"7","start":70194194,"strand":1,"transcrip…	[{"ensg":"ENSG00000158321","csq":"frameshift_variant","symbol":"AUTS2","lof":"HC","lof_flag":"PHYLOCSF_WEAK","Spleen":0.026845637583892617,"Brain_FrontalCortex_BA9_":0.06475716064757162,"SmallIntestine_TerminalIleum":0.051432770022042607,"Skin_SunExposed_Lowerleg_":0.056015586945932797,"Artery_Coronary":0.06624102154828412,"Brain_Hippocampus":0.047093451066961,"Esophagus_Muscularis":0.06373249499…	ENSG00000158321	frameshift_variant	AUTS2	HC	PHYLOCSF_WEAK	2.6846e-02	6.4757e-02	5.1433e-02	5.6016e-02	6.6241e-02	4.7093e-02	6.3732e-02	7.2251e-02	7.7677e-02	5.4968e-02	4.6095e-02	4.7156e-02	5.5650e-02	4.6769e-02	2.8865e-02	5.6333e-02	5.5255e-02	5.4878e-02	5.2029e-02	3.7648e-02
7:70194201:G:GT	530	2019-02-06 15:24:17.792007	2019-02-06 15:24:17.798055	0	0	0	0	0	0	0	0	1	1	0	0		0	not_LoF	1	108	7:70194201	["G","GT"]	{"assembly_name":"GRCh37","allele_string":"-/T","ancestral":null,"colocated_variants":[{"aa_allele":null,"aa_maf":null,"afr_allele":"T","afr_maf":1.347E-4,"allele_string":"-/T","amr_allele":null,"amr_maf":null,"clin_sig":null,"end":70194201,"eas_allele":null,"eas_maf":null,"ea_allele":null,"ea_maf":null,"eur_allele":null,"eur_maf":null,"exac_adj_allele":"T","exac_adj_maf":0.0,"exac_allele":null,"…	[{"ensg":"ENSG00000158321","csq":"frameshift_variant","symbol":"AUTS2","lof":"HC","lof_flag":"PHYLOCSF_WEAK","Spleen":0.026845637583892617,"Brain_FrontalCortex_BA9_":0.06475716064757162,"SmallIntestine_TerminalIleum":0.051432770022042607,"Skin_SunExposed_Lowerleg_":0.056015586945932797,"Artery_Coronary":0.06624102154828412,"Brain_Hippocampus":0.047093451066961,"Esophagus_Muscularis":0.06373249499…	ENSG00000158321	frameshift_variant	AUTS2	HC	PHYLOCSF_WEAK	2.6846e-02	6.4757e-02	5.1433e-02	5.6016e-02	6.6241e-02	4.7093e-02	6.3732e-02	7.2251e-02	7.7677e-02	5.4968e-02	4.6095e-02	4.7156e-02	5.5650e-02	4.6769e-02	2.8865e-02	5.6333e-02	5.5255e-02	5.4878e-02	5.2029e-02	3.7648e-02
7:70194208:G:T	531	2019-02-06 15:24:36.168206	2019-02-06 15:24:36.226158	0	0	0	0	0	0	0	0	1	1	0	0		0	not_LoF	1	367	7:70194208	["G","T"]	{"assembly_name":"GRCh37","allele_string":"G/T","ancestral":null,"colocated_variants":null,"context":null,"end":70194208,"id":"7_70194208_G/T","input":"7\t70194208\t.\tG\tT\t.\t.\tGT","intergenic_consequences":null,"most_severe_consequence":"splice_donor_variant","motif_feature_consequences":null,"regulatory_feature_consequences":null,"seq_region_name":"7","start":70194208,"strand":1,"transcript_…	[{"ensg":"ENSG00000158321","csq":"splice_donor_variant","symbol":"AUTS2","lof":"HC","lof_flag":null,"Spleen":0.026845637583892617,"Brain_FrontalCortex_BA9_":0.06475716064757162,"SmallIntestine_TerminalIleum":0.051432770022042607,"Skin_SunExposed_Lowerleg_":0.056015586945932797,"Artery_Coronary":0.06624102154828412,"Brain_Hippocampus":0.047093451066961,"Esophagus_Muscularis":0.06373249499857103,"B…	ENSG00000158321	splice_donor_variant	AUTS2	HC	NA	2.6846e-02	6.4757e-02	5.1433e-02	5.6016e-02	6.6241e-02	4.7093e-02	6.3732e-02	7.2251e-02	7.7677e-02	5.4968e-02	4.6095e-02	4.7156e-02	5.5650e-02	4.6769e-02	2.8865e-02	5.6333e-02	5.5255e-02	5.4878e-02	5.2029e-02	3.7648e-02
7:70229737:G:A	532	2019-02-06 15:25:18.473810	2019-02-06 15:25:18.479945	0	1	0	0	0	0	0	1	0	0	0	0		0	not_LoF	1	109	7:70229737	["G","A"]	{"assembly_name":"GRCh37","allele_string":"G/A","ancestral":null,"colocated_variants":[{"aa_allele":null,"aa_maf":null,"afr_allele":null,"afr_maf":null,"allele_string":"G/A","amr_allele":null,"amr_maf":null,"clin_sig":null,"end":70229737,"eas_allele":null,"eas_maf":null,"ea_allele":null,"ea_maf":null,"eur_allele":null,"eur_maf":null,"exac_adj_allele":null,"exac_adj_maf":null,"exac_allele":null,"e…	[{"ensg":"ENSG00000158321","csq":"splice_acceptor_variant","symbol":"AUTS2","lof":"HC","lof_flag":"NAGNAG_SITE","Spleen":0.5915627996164908,"Brain_FrontalCortex_BA9_":0.7310087173100872,"SmallIntestine_TerminalIleum":0.5547391623806025,"Skin_SunExposed_Lowerleg_":0.51112193537912,"Artery_Coronary":0.6201117318435754,"Brain_Hippocampus":0.7358351729212657,"Esophagus_Muscularis":0.6167476421834809,…	ENSG00000158321	splice_acceptor_variant	AUTS2	HC	NAGNAG_SITE	5.9156e-01	7.3101e-01	5.5474e-01	5.1112e-01	6.2011e-01	7.3584e-01	6.1675e-01	7.2442e-01	5.7579e-01	7.5159e-01	6.0051e-01	4.6307e-01	7.6377e-01	5.0437e-01	6.4971e-01	5.1841e-01	6.6089e-01	5.0762e-01	5.3226e-01	6.5615e-01
7:70233056:T:G	533	2019-02-06 15:25:34.494217	2019-02-06 15:25:34.531635	0	0	0	0	0	0	0	0	0	0	0	0		0	LoF	1	110	7:70233056	["T","G"]	{"assembly_name":"GRCh37","allele_string":"T/G","ancestral":null,"colocated_variants":[{"aa_allele":null,"aa_maf":null,"afr_allele":"G","afr_maf":0.0,"allele_string":"T/G","amr_allele":null,"amr_maf":null,"clin_sig":null,"end":70233056,"eas_allele":null,"eas_maf":null,"ea_allele":null,"ea_maf":null,"eur_allele":null,"eur_maf":null,"exac_adj_allele":"G","exac_adj_maf":0.0,"exac_allele":null,"exac_…	[{"ensg":"ENSG00000158321","csq":"splice_donor_variant","symbol":"AUTS2","lof":"HC","lof_flag":null,"Spleen":0.5915627996164908,"Brain_FrontalCortex_BA9_":0.7310087173100872,"SmallIntestine_TerminalIleum":0.5547391623806025,"Skin_SunExposed_Lowerleg_":0.51112193537912,"Artery_Coronary":0.6201117318435754,"Brain_Hippocampus":0.7358351729212657,"Esophagus_Muscularis":0.6167476421834809,"Brain_Nucle…	ENSG00000158321	splice_donor_variant	AUTS2	HC	NA	5.9156e-01	7.3101e-01	5.5474e-01	5.1112e-01	6.2011e-01	7.3584e-01	6.1675e-01	7.2442e-01	5.7579e-01	7.5159e-01	6.0051e-01	4.6307e-01	7.6377e-01	5.0437e-01	6.4971e-01	5.1841e-01	6.6089e-01	5.0762e-01	5.3226e-01	6.5615e-01
7:70240341:A:G	534	2019-02-06 15:25:52.838409	2019-02-06 15:25:52.856815	0	0	0	1	0	0	0	0	0	0	0	0		0	likely_LoF	1	111	7:70240341	["A","G"]	{"assembly_name":"GRCh37","allele_string":"A/G","ancestral":null,"colocated_variants":[{"aa_allele":null,"aa_maf":null,"afr_allele":"G","afr_maf":0.0,"allele_string":"A/G","amr_allele":null,"amr_maf":null,"clin_sig":null,"end":70240341,"eas_allele":null,"eas_maf":null,"ea_allele":null,"ea_maf":null,"eur_allele":null,"eur_maf":null,"exac_adj_allele":"G","exac_adj_maf":0.0,"exac_allele":null,"exac_…	[{"ensg":"ENSG00000158321","csq":"splice_acceptor_variant","symbol":"AUTS2","lof":"HC","lof_flag":null,"Spleen":0.5915627996164908,"Brain_FrontalCortex_BA9_":0.7310087173100872,"SmallIntestine_TerminalIleum":0.5547391623806025,"Skin_SunExposed_Lowerleg_":0.51112193537912,"Artery_Coronary":0.6201117318435754,"Brain_Hippocampus":0.7358351729212657,"Esophagus_Muscularis":0.6167476421834809,"Brain_Nu…	ENSG00000158321	splice_acceptor_variant	AUTS2	HC	NA	5.9156e-01	7.3101e-01	5.5474e-01	5.1112e-01	6.2011e-01	7.3584e-01	6.1675e-01	7.2442e-01	5.7579e-01	7.5159e-01	6.0051e-01	4.6307e-01	7.6377e-01	5.0437e-01	6.4971e-01	5.1841e-01	6.6089e-01	5.0762e-01	5.3226e-01	6.5615e-01
7:70250445:T:TCTTC	535	2019-02-06 15:26:20.513412	2019-02-06 15:26:20.570382	0	0	0	0	0	0	0	0	1	1	0	0		0	not_LoF	1	112	7:70250445	["T","TCTTC"]	{"assembly_name":"GRCh37","allele_string":"-/CTTC","ancestral":null,"colocated_variants":null,"context":null,"end":70250445,"id":"7_70250446_-/CTTC","input":"7\t70250445\t.\tT\tTCTTC\t.\t.\tGT","intergenic_consequences":null,"most_severe_consequence":"frameshift_variant","motif_feature_consequences":null,"regulatory_feature_consequences":[{"allele_num":1,"biotype":"promoter_flanking_region","cons…	[{"ensg":"ENSG00000158321","csq":"frameshift_variant","symbol":"AUTS2","lof":"HC","lof_flag":"PHYLOCSF_WEAK","Spleen":0.0,"Brain_FrontalCortex_BA9_":0.0,"SmallIntestine_TerminalIleum":0.04922850844966936,"Skin_SunExposed_Lowerleg_":0.10228933268387728,"Artery_Coronary":0.015961691939345574,"Brain_Hippocampus":0.0,"Esophagus_Muscularis":0.015147184909974278,"Brain_Nucleusaccumbens_basalganglia_":0…	ENSG00000158321	frameshift_variant	AUTS2	HC	PHYLOCSF_WEAK	0.0000e+00	0.0000e+00	4.9229e-02	1.0229e-01	1.5962e-02	0.0000e+00	1.5147e-02	0.0000e+00	7.8431e-02	0.0000e+00	1.4085e-02	5.4391e-02	0.0000e+00	5.5502e-02	1.0763e-02	9.6465e-02	0.0000e+00	0.0000e+00	4.6306e-02	0.0000e+00
7:70250458:G:T	536	2019-02-06 15:26:42.622409	2019-02-06 15:26:42.627687	0	0	0	0	0	0	0	0	1	1	0	0		0	not_LoF	1	113	7:70250458	["G","T"]	{"assembly_name":"GRCh37","allele_string":"G/T","ancestral":null,"colocated_variants":[{"aa_allele":null,"aa_maf":null,"afr_allele":"C","afr_maf":0.0,"allele_string":"G/C","amr_allele":null,"amr_maf":null,"clin_sig":null,"end":70250458,"eas_allele":null,"eas_maf":null,"ea_allele":null,"ea_maf":null,"eur_allele":null,"eur_maf":null,"exac_adj_allele":"C","exac_adj_maf":0.0,"exac_allele":null,"exac_…	[{"ensg":"ENSG00000158321","csq":"stop_gained","symbol":"AUTS2","lof":"HC","lof_flag":"PHYLOCSF_WEAK","Spleen":0.0,"Brain_FrontalCortex_BA9_":0.0,"SmallIntestine_TerminalIleum":0.04922850844966936,"Skin_SunExposed_Lowerleg_":0.10228933268387728,"Artery_Coronary":0.015961691939345574,"Brain_Hippocampus":0.0,"Esophagus_Muscularis":0.015147184909974278,"Brain_Nucleusaccumbens_basalganglia_":0.0,"Art…	ENSG00000158321	stop_gained	AUTS2	HC	PHYLOCSF_WEAK	0.0000e+00	0.0000e+00	4.9229e-02	1.0229e-01	1.5962e-02	0.0000e+00	1.5147e-02	0.0000e+00	7.8431e-02	0.0000e+00	1.4085e-02	5.4391e-02	0.0000e+00	5.5502e-02	1.0763e-02	9.6465e-02	0.0000e+00	0.0000e+00	4.6306e-02	0.0000e+00
7:70251025:G:C	537	2019-02-06 15:26:59.499506	2019-02-06 15:26:59.520835	0	0	0	0	0	0	0	0	0	0	0	0		0	LoF	1	114	7:70251025	["G","C"]	{"assembly_name":"GRCh37","allele_string":"G/C","ancestral":null,"colocated_variants":[{"aa_allele":null,"aa_maf":null,"afr_allele":"C","afr_maf":0.0,"allele_string":"G/C","amr_allele":null,"amr_maf":null,"clin_sig":null,"end":70251025,"eas_allele":null,"eas_maf":null,"ea_allele":null,"ea_maf":null,"eur_allele":null,"eur_maf":null,"exac_adj_allele":"C","exac_adj_maf":0.0,"exac_allele":null,"exac_…	[{"ensg":"ENSG00000158321","csq":"splice_donor_variant","symbol":"AUTS2","lof":"HC","lof_flag":null,"Spleen":0.5915627996164908,"Brain_FrontalCortex_BA9_":0.7310087173100872,"SmallIntestine_TerminalIleum":0.6039676708302718,"Skin_SunExposed_Lowerleg_":0.6134112680629974,"Artery_Coronary":0.636073423782921,"Brain_Hippocampus":0.7358351729212657,"Esophagus_Muscularis":0.6318948270934552,"Brain_Nucl…	ENSG00000158321	splice_donor_variant	AUTS2	HC	NA	5.9156e-01	7.3101e-01	6.0397e-01	6.1341e-01	6.3607e-01	7.3584e-01	6.3189e-01	7.2442e-01	6.5422e-01	7.5159e-01	6.1460e-01	5.1747e-01	7.6377e-01	5.5987e-01	6.6047e-01	6.1487e-01	6.6089e-01	5.0762e-01	5.7856e-01	6.5615e-01
7:70254732:A:G	538	2019-02-06 15:27:25.631497	2019-02-06 15:27:25.638011	0	1	0	0	0	0	0	0	0	0	1	0		0	not_LoF	1	115	7:70254732	["A","G"]	{"assembly_name":"GRCh37","allele_string":"A/G","ancestral":null,"colocated_variants":[{"aa_allele":null,"aa_maf":null,"afr_allele":"G","afr_maf":0.0,"allele_string":"A/G","amr_allele":null,"amr_maf":null,"clin_sig":null,"end":70254732,"eas_allele":null,"eas_maf":null,"ea_allele":null,"ea_maf":null,"eur_allele":null,"eur_maf":null,"exac_adj_allele":"G","exac_adj_maf":0.0,"exac_allele":null,"exac_…	[{"ensg":"ENSG00000158321","csq":"splice_acceptor_variant","symbol":"AUTS2","lof":"HC","lof_flag":null,"Spleen":0.5915627996164908,"Brain_FrontalCortex_BA9_":0.7310087173100872,"SmallIntestine_TerminalIleum":0.6039676708302718,"Skin_SunExposed_Lowerleg_":0.6134112680629974,"Artery_Coronary":0.636073423782921,"Brain_Hippocampus":0.7358351729212657,"Esophagus_Muscularis":0.6318948270934552,"Brain_N…	ENSG00000158321	splice_acceptor_variant	AUTS2	HC	NA	5.9156e-01	7.3101e-01	6.0397e-01	6.1341e-01	6.3607e-01	7.3584e-01	6.3189e-01	7.2442e-01	6.5422e-01	7.5159e-01	6.1460e-01	5.1747e-01	7.6377e-01	5.5987e-01	6.6047e-01	6.1487e-01	6.6089e-01	5.0762e-01	5.7856e-01	6.5615e-01
7:70255440:C:T	539	2019-02-06 15:27:53.918328	2019-02-06 15:27:53.942554	0	1	0	0	0	0	0	0	0	0	1	0		0	not_LoF	1	116	7:70255440	["C","T"]	{"assembly_name":"GRCh37","allele_string":"C/T","ancestral":null,"colocated_variants":[{"aa_allele":null,"aa_maf":null,"afr_allele":null,"afr_maf":null,"allele_string":"C/G/T","amr_allele":null,"amr_maf":null,"clin_sig":null,"end":70255440,"eas_allele":null,"eas_maf":null,"ea_allele":null,"ea_maf":null,"eur_allele":null,"eur_maf":null,"exac_adj_allele":"T","exac_adj_maf":0.0,"exac_allele":null,"e…	[{"ensg":"ENSG00000158321","csq":"stop_gained","symbol":"AUTS2","lof":"HC","lof_flag":null,"Spleen":0.5915627996164908,"Brain_FrontalCortex_BA9_":0.7310087173100872,"SmallIntestine_TerminalIleum":0.5547391623806025,"Skin_SunExposed_Lowerleg_":0.51112193537912,"Artery_Coronary":0.6201117318435754,"Brain_Hippocampus":0.7358351729212657,"Esophagus_Muscularis":0.6167476421834809,"Brain_Nucleusaccumbe…	ENSG00000158321	stop_gained	AUTS2	HC	NA	5.9156e-01	7.3101e-01	5.5474e-01	5.1112e-01	6.2011e-01	7.3584e-01	6.1675e-01	7.2442e-01	5.7579e-01	7.5159e-01	6.0051e-01	4.6307e-01	7.6377e-01	5.0437e-01	6.4971e-01	5.1841e-01	6.6089e-01	5.0762e-01	5.3226e-01	6.5615e-01
8:61654384:TGAGAG:T	540	2019-02-06 15:28:09.252484	2019-02-06 15:28:09.269677	0	0	0	0	0	0	1	0	0	0	0	0		0	not_LoF	1	117	8:61654384	["TGAGAG","T"]	{"assembly_name":"GRCh37","allele_string":"GAGAG/-","ancestral":null,"colocated_variants":[{"aa_allele":null,"aa_maf":null,"afr_allele":null,"afr_maf":null,"allele_string":"GAGAG/-","amr_allele":null,"amr_maf":null,"clin_sig":null,"end":61654389,"eas_allele":null,"eas_maf":null,"ea_allele":null,"ea_maf":null,"eur_allele":null,"eur_maf":null,"exac_adj_allele":null,"exac_adj_maf":0.0,"exac_allele":…	[{"ensg":"ENSG00000171316","csq":"frameshift_variant","symbol":"CHD7","lof":"HC","lof_flag":null,"Spleen":0.7172455819622183,"Brain_FrontalCortex_BA9_":0.910377358490566,"SmallIntestine_TerminalIleum":0.651356993736952,"Skin_SunExposed_Lowerleg_":0.6423405654174884,"Artery_Coronary":0.7783018867924527,"Brain_Hippocampus":0.8192771084337347,"Esophagus_Muscularis":0.7786885245901638,"Brain_Nucleusa…	ENSG00000171316	frameshift_variant	CHD7	HC	NA	7.1725e-01	9.1038e-01	6.5136e-01	6.4234e-01	7.7830e-01	8.1928e-01	7.7869e-01	8.3103e-01	8.7719e-01	8.4140e-01	6.8182e-01	6.9109e-01	8.1816e-01	6.4885e-01	8.9412e-01	6.2069e-01	6.6168e-01	6.5598e-01	6.8686e-01	7.9728e-01
8:61654391:C:CAA	541	2019-02-06 15:28:26.107818	2019-02-06 15:28:26.113218	0	0	0	0	0	0	1	0	0	0	0	0		0	not_LoF	1	118	8:61654391	["C","CAA"]	{"assembly_name":"GRCh37","allele_string":"-/AA","ancestral":null,"colocated_variants":[{"aa_allele":null,"aa_maf":null,"afr_allele":null,"afr_maf":null,"allele_string":"-/AA","amr_allele":null,"amr_maf":null,"clin_sig":null,"end":61654391,"eas_allele":null,"eas_maf":null,"ea_allele":null,"ea_maf":null,"eur_allele":null,"eur_maf":null,"exac_adj_allele":"A","exac_adj_maf":0.0,"exac_allele":null,"e…	[{"ensg":"ENSG00000171316","csq":"frameshift_variant","symbol":"CHD7","lof":"HC","lof_flag":null,"Spleen":0.7172455819622183,"Brain_FrontalCortex_BA9_":0.910377358490566,"SmallIntestine_TerminalIleum":0.651356993736952,"Skin_SunExposed_Lowerleg_":0.6423405654174884,"Artery_Coronary":0.7783018867924527,"Brain_Hippocampus":0.8192771084337347,"Esophagus_Muscularis":0.7786885245901638,"Brain_Nucleusa…	ENSG00000171316	frameshift_variant	CHD7	HC	NA	7.1725e-01	9.1038e-01	6.5136e-01	6.4234e-01	7.7830e-01	8.1928e-01	7.7869e-01	8.3103e-01	8.7719e-01	8.4140e-01	6.8182e-01	6.9109e-01	8.1816e-01	6.4885e-01	8.9412e-01	6.2069e-01	6.6168e-01	6.5598e-01	6.8686e-01	7.9728e-01
8:61654460:C:T	542	2019-02-06 15:33:21.955450	2019-02-06 15:33:22.050229	0	1	0	1	0	0	0	0	0	0	0	0		0	likely_LoF	1	119	8:61654460	["C","T"]	{"assembly_name":"GRCh37","allele_string":"C/T","ancestral":null,"colocated_variants":[{"aa_allele":null,"aa_maf":null,"afr_allele":null,"afr_maf":null,"allele_string":"HGMD_MUTATION","amr_allele":null,"amr_maf":null,"clin_sig":null,"end":61654460,"eas_allele":null,"eas_maf":null,"ea_allele":null,"ea_maf":null,"eur_allele":null,"eur_maf":null,"exac_adj_allele":null,"exac_adj_maf":null,"exac_allel…	[{"ensg":"ENSG00000171316","csq":"stop_gained","symbol":"CHD7","lof":"HC","lof_flag":null,"Spleen":0.7172455819622183,"Brain_FrontalCortex_BA9_":0.910377358490566,"SmallIntestine_TerminalIleum":0.651356993736952,"Skin_SunExposed_Lowerleg_":0.6423405654174884,"Artery_Coronary":0.7783018867924527,"Brain_Hippocampus":0.8192771084337347,"Esophagus_Muscularis":0.7786885245901638,"Brain_Nucleusaccumben…	ENSG00000171316	stop_gained	CHD7	HC	NA	7.1725e-01	9.1038e-01	6.5136e-01	6.4234e-01	7.7830e-01	8.1928e-01	7.7869e-01	8.3103e-01	8.7719e-01	8.4140e-01	6.8182e-01	6.9109e-01	8.1816e-01	6.4885e-01	8.9412e-01	6.2069e-01	6.6168e-01	6.5598e-01	6.8686e-01	7.9728e-01
8:61757807:A:T	543	2019-02-06 15:33:46.063189	2019-02-06 15:33:46.082873	0	0	0	0	0	0	0	1	1	0	0	0		0	not_LoF	1	120	8:61757807	["A","T"]	{"assembly_name":"GRCh37","allele_string":"A/T","ancestral":null,"colocated_variants":null,"context":null,"end":61757807,"id":"8_61757807_A/T","input":"8\t61757807\t.\tA\tT\t.\t.\tGT","intergenic_consequences":null,"most_severe_consequence":"splice_acceptor_variant","motif_feature_consequences":null,"regulatory_feature_consequences":null,"seq_region_name":"8","start":61757807,"strand":1,"transcri…	[{"ensg":"ENSG00000171316","csq":"splice_acceptor_variant","symbol":"CHD7","lof":"HC","lof_flag":null,"Spleen":0.4381474710542353,"Brain_FrontalCortex_BA9_":0.6886792452830188,"SmallIntestine_TerminalIleum":0.4519832985386221,"Skin_SunExposed_Lowerleg_":0.45562130177514787,"Artery_Coronary":0.5377358490566037,"Brain_Hippocampus":0.5686746987951806,"Esophagus_Muscularis":0.6092896174863388,"Brain_…	ENSG00000171316	splice_acceptor_variant	CHD7	HC	NA	4.3815e-01	6.8868e-01	4.5198e-01	4.5562e-01	5.3774e-01	5.6867e-01	6.0929e-01	6.0000e-01	6.8421e-01	5.8602e-01	4.3083e-01	4.9949e-01	6.5482e-01	4.2833e-01	4.9706e-01	4.1995e-01	4.3178e-01	3.9213e-01	4.6778e-01	5.3483e-01
8:61765837:G:T	544	2019-02-06 15:39:41.951677	2019-02-06 15:39:41.959225	0	0	0	0	0	0	1	0	0	0	0	1		0	not_LoF	1	121	8:61765837	["G","T"]	{"assembly_name":"GRCh37","allele_string":"G/T","ancestral":null,"colocated_variants":[{"aa_allele":"T","aa_maf":0.0,"afr_allele":"T","afr_maf":0.0,"allele_string":"G/T","amr_allele":"T","amr_maf":8.0E-4,"clin_sig":null,"end":61765837,"eas_allele":"T","eas_maf":0.0,"ea_allele":null,"ea_maf":null,"eur_allele":"T","eur_maf":0.0,"exac_adj_allele":"T","exac_adj_maf":0.0,"exac_allele":null,"exac_afr_a…	[{"ensg":"ENSG00000171316","csq":"stop_gained","symbol":"CHD7","lof":"HC","lof_flag":null,"Spleen":0.4381474710542353,"Brain_FrontalCortex_BA9_":0.6886792452830188,"SmallIntestine_TerminalIleum":0.4519832985386221,"Skin_SunExposed_Lowerleg_":0.45562130177514787,"Artery_Coronary":0.5377358490566037,"Brain_Hippocampus":0.5686746987951806,"Esophagus_Muscularis":0.6092896174863388,"Brain_Nucleusaccum…	ENSG00000171316	stop_gained	CHD7	HC	NA	4.3815e-01	6.8868e-01	4.5198e-01	4.5562e-01	5.3774e-01	5.6867e-01	6.0929e-01	6.0000e-01	6.8421e-01	5.8602e-01	4.3083e-01	4.9949e-01	6.5482e-01	4.2833e-01	4.9706e-01	4.1995e-01	4.3178e-01	3.9213e-01	4.6778e-01	5.3483e-01
8:61766920:A:G	545	2019-02-06 15:40:06.017376	2019-02-06 15:40:06.044671	0	0	0	0	0	0	0	1	1	0	0	0		0	not_LoF	1	122	8:61766920	["A","G"]	{"assembly_name":"GRCh37","allele_string":"A/G","ancestral":null,"colocated_variants":null,"context":null,"end":61766920,"id":"8_61766920_A/G","input":"8\t61766920\t.\tA\tG\t.\t.\tGT","intergenic_consequences":null,"most_severe_consequence":"splice_acceptor_variant","motif_feature_consequences":null,"regulatory_feature_consequences":[{"allele_num":1,"biotype":"promoter_flanking_region","consequen…	[{"ensg":"ENSG00000171316","csq":"splice_acceptor_variant","symbol":"CHD7","lof":"HC","lof_flag":"NAGNAG_SITE","Spleen":0.4381474710542353,"Brain_FrontalCortex_BA9_":0.6886792452830188,"SmallIntestine_TerminalIleum":0.4519832985386221,"Skin_SunExposed_Lowerleg_":0.45562130177514787,"Artery_Coronary":0.5377358490566037,"Brain_Hippocampus":0.5686746987951806,"Esophagus_Muscularis":0.609289617486338…	ENSG00000171316	splice_acceptor_variant	CHD7	HC	NAGNAG_SITE	4.3815e-01	6.8868e-01	4.5198e-01	4.5562e-01	5.3774e-01	5.6867e-01	6.0929e-01	6.0000e-01	6.8421e-01	5.8602e-01	4.3083e-01	4.9949e-01	6.5482e-01	4.2833e-01	4.9706e-01	4.1995e-01	4.3178e-01	3.9213e-01	4.6778e-01	5.3483e-01
8:61774786:A:G	546	2019-02-06 15:40:29.925158	2019-02-06 15:40:29.931434	0	0	0	0	0	0	0	1	1	0	0	0		0	likely_not_LoF	1	123	8:61774786	["A","G"]	{"assembly_name":"GRCh37","allele_string":"A/G","ancestral":null,"colocated_variants":null,"context":null,"end":61774786,"id":"8_61774786_A/G","input":"8\t61774786\t.\tA\tG\t.\t.\tGT","intergenic_consequences":null,"most_severe_consequence":"splice_acceptor_variant","motif_feature_consequences":null,"regulatory_feature_consequences":null,"seq_region_name":"8","start":61774786,"strand":1,"transcri…	[{"ensg":"ENSG00000171316","csq":"missense_variant","symbol":"CHD7","lof":null,"lof_flag":null,"Spleen":0.4381474710542353,"Brain_FrontalCortex_BA9_":0.6886792452830188,"SmallIntestine_TerminalIleum":0.4519832985386221,"Skin_SunExposed_Lowerleg_":0.45562130177514787,"Artery_Coronary":0.5377358490566037,"Brain_Hippocampus":0.5686746987951806,"Esophagus_Muscularis":0.6092896174863388,"Brain_Nucleus…	ENSG00000171316	splice_acceptor_variant	CHD7	HC	NA	2.7666e-01	2.2170e-01	1.9624e-01	1.8014e-01	2.3113e-01	2.4819e-01	1.6667e-01	2.3103e-01	1.9298e-01	2.5269e-01	2.3913e-01	1.8238e-01	1.6252e-01	2.0865e-01	3.9118e-01	1.9089e-01	2.2991e-01	2.6093e-01	2.1005e-01	2.5930e-01
8:61774787:G:A	547	2019-02-06 15:40:52.302525	2019-02-06 15:40:52.332552	0	0	0	1	0	0	0	1	1	0	0	0		0	likely_not_LoF	1	124	8:61774787	["G","A"]	{"assembly_name":"GRCh37","allele_string":"G/A","ancestral":null,"colocated_variants":[{"aa_allele":null,"aa_maf":null,"afr_allele":"A","afr_maf":0.0,"allele_string":"G/A","amr_allele":null,"amr_maf":null,"clin_sig":null,"end":61774787,"eas_allele":null,"eas_maf":null,"ea_allele":null,"ea_maf":null,"eur_allele":null,"eur_maf":null,"exac_adj_allele":"A","exac_adj_maf":1.386E-4,"exac_allele":null,"…	[{"ensg":"ENSG00000171316","csq":"splice_acceptor_variant","symbol":"CHD7","lof":"HC","lof_flag":null,"Spleen":0.2766605728214504,"Brain_FrontalCortex_BA9_":0.22169811320754715,"SmallIntestine_TerminalIleum":0.1962421711899791,"Skin_SunExposed_Lowerleg_":0.18014464168310323,"Artery_Coronary":0.2311320754716981,"Brain_Hippocampus":0.24819277108433732,"Esophagus_Muscularis":0.16666666666666666,"Bra…	ENSG00000171316	splice_acceptor_variant	CHD7	HC	NA	2.7666e-01	2.2170e-01	1.9624e-01	1.8014e-01	2.3113e-01	2.4819e-01	1.6667e-01	2.3103e-01	1.9298e-01	2.5269e-01	2.3913e-01	1.8238e-01	1.6252e-01	2.0865e-01	3.9118e-01	1.9089e-01	2.2991e-01	2.6093e-01	2.1005e-01	2.5930e-01
8:61778020:C:A	548	2019-02-06 15:41:07.413237	2019-02-06 15:41:07.434295	0	0	0	0	0	0	0	0	0	0	1	0		0	not_LoF	1	125	8:61778020	["C","A"]	{"assembly_name":"GRCh37","allele_string":"C/A","ancestral":null,"colocated_variants":[{"aa_allele":null,"aa_maf":null,"afr_allele":"A","afr_maf":0.0,"allele_string":"C/A","amr_allele":null,"amr_maf":null,"clin_sig":null,"end":61778020,"eas_allele":null,"eas_maf":null,"ea_allele":null,"ea_maf":null,"eur_allele":null,"eur_maf":null,"exac_adj_allele":"A","exac_adj_maf":0.0,"exac_allele":null,"exac_…	[{"ensg":"ENSG00000171316","csq":"stop_gained","symbol":"CHD7","lof":"HC","lof_flag":null,"Spleen":0.7148080438756858,"Brain_FrontalCortex_BA9_":0.910377358490566,"SmallIntestine_TerminalIleum":0.6482254697286013,"Skin_SunExposed_Lowerleg_":0.6357659434582511,"Artery_Coronary":0.7688679245283018,"Brain_Hippocampus":0.816867469879518,"Esophagus_Muscularis":0.7759562841530054,"Brain_Nucleusaccumben…	ENSG00000171316	stop_gained	CHD7	HC	NA	7.1481e-01	9.1038e-01	6.4823e-01	6.3577e-01	7.6887e-01	8.1687e-01	7.7596e-01	8.3103e-01	8.7719e-01	8.3871e-01	6.6996e-01	6.8186e-01	8.1734e-01	6.3698e-01	8.8824e-01	6.1084e-01	6.6168e-01	6.5306e-01	6.7784e-01	7.9413e-01
9:86588269:AC:A	549	2019-02-06 15:41:21.236396	2019-02-06 15:41:21.241984	1	0	0	0	0	0	0	0	0	0	0	0		0	likely_not_LoF	1	126	9:86588269	["AC","A"]	{"assembly_name":"GRCh37","allele_string":"C/-","ancestral":null,"colocated_variants":[{"aa_allele":null,"aa_maf":null,"afr_allele":null,"afr_maf":0.0,"allele_string":"C/-","amr_allele":null,"amr_maf":null,"clin_sig":null,"end":86588270,"eas_allele":null,"eas_maf":null,"ea_allele":null,"ea_maf":null,"eur_allele":null,"eur_maf":null,"exac_adj_allele":null,"exac_adj_maf":0.0,"exac_allele":null,"exa…	[{"ensg":"ENSG00000165119","csq":"frameshift_variant","symbol":"HNRNPK","lof":"HC","lof_flag":null,"Spleen":0.7682602816005092,"Brain_FrontalCortex_BA9_":0.902714795332245,"SmallIntestine_TerminalIleum":0.8100332572023881,"Skin_SunExposed_Lowerleg_":0.8256339215804374,"Artery_Coronary":0.8347757343763003,"Brain_Hippocampus":0.8648845166809236,"Esophagus_Muscularis":0.8424823188830664,"Brain_Nucle…	ENSG00000165119	frameshift_variant	HNRNPK	HC	NA	7.6826e-01	9.0271e-01	8.1003e-01	8.2563e-01	8.3478e-01	8.6488e-01	8.4248e-01	8.9122e-01	8.5076e-01	8.7432e-01	8.1558e-01	7.8447e-01	8.6689e-01	8.0640e-01	7.4481e-01	7.9461e-01	8.4733e-01	8.1481e-01	7.7354e-01	7.8651e-01
9:130446718:AG:A	550	2019-02-06 15:41:41.842890	2019-02-06 15:41:41.872922	0	0	0	0	0	0	0	0	0	0	1	1		0	not_LoF	1	127	9:130446718	["AG","A"]	{"assembly_name":"GRCh37","allele_string":"G/-","ancestral":null,"colocated_variants":[{"aa_allele":null,"aa_maf":null,"afr_allele":null,"afr_maf":0.0,"allele_string":"G/-","amr_allele":null,"amr_maf":null,"clin_sig":null,"end":130446719,"eas_allele":null,"eas_maf":null,"ea_allele":null,"ea_maf":null,"eur_allele":null,"eur_maf":null,"exac_adj_allele":null,"exac_adj_maf":0.0,"exac_allele":null,"ex…	[{"ensg":"ENSG00000136854","csq":"frameshift_variant","symbol":"STXBP1","lof":"HC","lof_flag":null,"Spleen":0.019910403185664515,"Brain_FrontalCortex_BA9_":0.19036880269229434,"SmallIntestine_TerminalIleum":0.04945717732207478,"Skin_SunExposed_Lowerleg_":0.042487446890691394,"Artery_Coronary":0.04696591853699086,"Brain_Hippocampus":0.05265737693438834,"Esophagus_Muscularis":0.058120133481646255,"…	ENSG00000136854	frameshift_variant	STXBP1	HC	NA	1.9910e-02	1.9037e-01	4.9457e-02	4.2487e-02	4.6966e-02	5.2657e-02	5.8120e-02	4.9860e-02	5.5409e-02	1.1698e-01	4.9098e-02	3.9420e-02	4.5604e-01	5.6224e-02	0.0000e+00	3.9669e-02	3.1282e-02	2.4045e-02	3.4312e-02	3.4440e-02
9:130446725:CT:C	551	2019-02-06 15:42:09.499608	2019-02-06 15:42:09.523379	0	0	0	0	0	0	0	0	0	0	1	1		0	not_LoF	1	128	9:130446725	["CT","C"]	{"assembly_name":"GRCh37","allele_string":"T/-","ancestral":null,"colocated_variants":[{"aa_allele":null,"aa_maf":null,"afr_allele":null,"afr_maf":0.0,"allele_string":"T/-","amr_allele":null,"amr_maf":null,"clin_sig":null,"end":130446726,"eas_allele":null,"eas_maf":null,"ea_allele":null,"ea_maf":null,"eur_allele":null,"eur_maf":null,"exac_adj_allele":null,"exac_adj_maf":0.0,"exac_allele":null,"ex…	[{"ensg":"ENSG00000136854","csq":"frameshift_variant","symbol":"STXBP1","lof":"HC","lof_flag":null,"Spleen":0.019910403185664515,"Brain_FrontalCortex_BA9_":0.19036880269229434,"SmallIntestine_TerminalIleum":0.04945717732207478,"Skin_SunExposed_Lowerleg_":0.042487446890691394,"Artery_Coronary":0.04696591853699086,"Brain_Hippocampus":0.05265737693438834,"Esophagus_Muscularis":0.058120133481646255,"…	ENSG00000136854	frameshift_variant	STXBP1	HC	NA	1.9910e-02	1.9037e-01	4.9457e-02	4.2487e-02	4.6966e-02	5.2657e-02	5.8120e-02	4.9860e-02	5.5409e-02	1.1698e-01	4.9098e-02	3.9420e-02	4.5604e-01	5.6224e-02	0.0000e+00	3.9669e-02	3.1282e-02	2.4045e-02	3.4312e-02	3.4440e-02
9:140605431:A:AG	552	2019-02-06 15:42:34.195393	2019-02-06 15:42:34.226245	0	1	1	0	0	0	0	0	0	1	0	0		0	not_LoF	1	129	9:140605431	["A","AG"]	{"assembly_name":"GRCh37","allele_string":"-/G","ancestral":null,"colocated_variants":null,"context":null,"end":140605431,"id":"9_140605432_-/G","input":"9\t140605431\t.\tA\tAG\t.\t.\tGT","intergenic_consequences":null,"most_severe_consequence":"frameshift_variant","motif_feature_consequences":null,"regulatory_feature_consequences":null,"seq_region_name":"9","start":140605432,"strand":1,"transcri…	[{"ensg":"ENSG00000181090","csq":"frameshift_variant","symbol":"EHMT1","lof":"HC","lof_flag":null,"Spleen":0.35814636192073807,"Brain_FrontalCortex_BA9_":0.46431372549019606,"SmallIntestine_TerminalIleum":0.4273060476481368,"Skin_SunExposed_Lowerleg_":0.4002561183836084,"Artery_Coronary":0.4705414012738854,"Brain_Hippocampus":0.41216522923286425,"Esophagus_Muscularis":0.49608006672226856,"Brain_N…	ENSG00000181090	frameshift_variant	EHMT1	HC	NA	3.5815e-01	4.6431e-01	4.2731e-01	4.0026e-01	4.7054e-01	4.1217e-01	4.9608e-01	4.3209e-01	4.7596e-01	4.2414e-01	4.3020e-01	3.8283e-01	4.2350e-01	4.0816e-01	3.3168e-01	4.0577e-01	4.3859e-01	4.2515e-01	3.7582e-01	3.4019e-01
9:140638544:T:C	553	2019-02-06 15:42:52.571513	2019-02-06 15:42:52.603529	0	0	0	0	0	0	0	0	0	0	0	1		0	likely_LoF	1	130	9:140638544	["T","C"]	{"assembly_name":"GRCh37","allele_string":"T/C","ancestral":null,"colocated_variants":[{"aa_allele":null,"aa_maf":null,"afr_allele":"C","afr_maf":0.0,"allele_string":"T/C","amr_allele":null,"amr_maf":null,"clin_sig":null,"end":140638544,"eas_allele":null,"eas_maf":null,"ea_allele":null,"ea_maf":null,"eur_allele":null,"eur_maf":null,"exac_adj_allele":"C","exac_adj_maf":0.0,"exac_allele":null,"exac…	[{"ensg":"ENSG00000181090","csq":"splice_donor_variant","symbol":"EHMT1","lof":"HC","lof_flag":null,"Spleen":0.35814636192073807,"Brain_FrontalCortex_BA9_":0.46431372549019606,"SmallIntestine_TerminalIleum":0.4273060476481368,"Skin_SunExposed_Lowerleg_":0.4002561183836084,"Artery_Coronary":0.4705414012738854,"Brain_Hippocampus":0.41216522923286425,"Esophagus_Muscularis":0.49608006672226856,"Brain…	ENSG00000181090	splice_donor_variant	EHMT1	HC	NA	3.5815e-01	4.6431e-01	4.2731e-01	4.0026e-01	4.7054e-01	4.1217e-01	4.9608e-01	4.3209e-01	4.7596e-01	4.2414e-01	4.3020e-01	3.8283e-01	4.2350e-01	4.0816e-01	3.3168e-01	4.0577e-01	4.3859e-01	4.2515e-01	3.7582e-01	3.4019e-01
9:140678557:G:A	554	2019-02-06 15:43:17.098808	2019-02-06 15:43:17.125360	0	0	0	0	0	0	0	0	0	1	1	1		0	not_LoF	1	131	9:140678557	["G","A"]	{"assembly_name":"GRCh37","allele_string":"G/A","ancestral":null,"colocated_variants":[{"aa_allele":"A","aa_maf":0.0,"afr_allele":"A","afr_maf":0.0,"allele_string":"G/A","amr_allele":"A","amr_maf":8.0E-4,"clin_sig":null,"end":140678557,"eas_allele":"A","eas_maf":0.0,"ea_allele":null,"ea_maf":null,"eur_allele":"A","eur_maf":0.0,"exac_adj_allele":"A","exac_adj_maf":0.0,"exac_allele":null,"exac_afr_…	[{"ensg":"ENSG00000181090","csq":"splice_acceptor_variant","symbol":"EHMT1","lof":"HC","lof_flag":null,"Spleen":0.014782973369679177,"Brain_FrontalCortex_BA9_":0.006274509803921568,"SmallIntestine_TerminalIleum":0.019547953573610263,"Skin_SunExposed_Lowerleg_":0.017643710870802503,"Artery_Coronary":0.009952229299363059,"Brain_Hippocampus":0.004539264639128461,"Esophagus_Muscularis":0.008006672226…	ENSG00000181090	splice_acceptor_variant	EHMT1	HC	NA	1.4783e-02	6.2745e-03	1.9548e-02	1.7644e-02	9.9522e-03	4.5393e-03	8.0067e-03	4.2224e-03	1.1302e-02	6.2893e-03	1.0196e-02	1.2595e-02	6.9541e-03	1.4095e-02	7.9208e-03	1.5029e-02	1.2674e-02	1.8591e-02	2.0604e-02	7.6786e-03
9:140693298:GC:G	555	2019-02-06 15:43:39.652028	2019-02-06 15:43:39.674142	0	1	0	0	0	0	0	0	0	0	0	0		0	likely_LoF	1	132	9:140693298	["GC","G"]	{"assembly_name":"GRCh37","allele_string":"C/-","ancestral":null,"colocated_variants":null,"context":null,"end":140693299,"id":"9_140693299_C/-","input":"9\t140693298\t.\tGC\tG\t.\t.\tGT","intergenic_consequences":null,"most_severe_consequence":"frameshift_variant","motif_feature_consequences":null,"regulatory_feature_consequences":null,"seq_region_name":"9","start":140693299,"strand":1,"transcri…	[{"ensg":"ENSG00000181090","csq":"frameshift_variant","symbol":"EHMT1","lof":"HC","lof_flag":null,"Spleen":0.3433633885510589,"Brain_FrontalCortex_BA9_":0.4580392156862745,"SmallIntestine_TerminalIleum":0.4077580940745265,"Skin_SunExposed_Lowerleg_":0.3826124075128059,"Artery_Coronary":0.46058917197452237,"Brain_Hippocampus":0.4076259645937358,"Esophagus_Muscularis":0.48807339449541287,"Brain_Nuc…	ENSG00000181090	frameshift_variant	EHMT1	HC	NA	3.4336e-01	4.5804e-01	4.0776e-01	3.8261e-01	4.6059e-01	4.0763e-01	4.8807e-01	4.2787e-01	4.6466e-01	4.1785e-01	4.2000e-01	3.7023e-01	4.1655e-01	3.9407e-01	3.2376e-01	3.9074e-01	4.2592e-01	4.0656e-01	3.5522e-01	3.3251e-01
9:140695437:G:GT	556	2019-02-06 15:43:58.681232	2019-02-08 17:14:51.997216	0	1	0	1	0	0	0	0	0	0	0	1		0	likely_LoF	1	133	9:140695437	["G","GT"]	{"assembly_name":"GRCh37","allele_string":"-/T","ancestral":null,"colocated_variants":null,"context":null,"end":140695437,"id":"9_140695438_-/T","input":"9\t140695437\t.\tG\tGT\t.\t.\tGT","intergenic_consequences":null,"most_severe_consequence":"splice_donor_variant","motif_feature_consequences":null,"regulatory_feature_consequences":null,"seq_region_name":"9","start":140695438,"strand":1,"transc…	[{"ensg":"ENSG00000181090","csq":"splice_donor_variant","symbol":"EHMT1","lof":"HC","lof_flag":null,"Spleen":0.3433633885510589,"Brain_FrontalCortex_BA9_":0.4580392156862745,"SmallIntestine_TerminalIleum":0.4077580940745265,"Skin_SunExposed_Lowerleg_":0.3826124075128059,"Artery_Coronary":0.46058917197452237,"Brain_Hippocampus":0.4076259645937358,"Esophagus_Muscularis":0.48807339449541287,"Brain_N…	ENSG00000181090	splice_donor_variant	EHMT1	HC	NA	3.4336e-01	4.5804e-01	4.0776e-01	3.8261e-01	4.6059e-01	4.0763e-01	4.8807e-01	4.2787e-01	4.6466e-01	4.1785e-01	4.2000e-01	3.7023e-01	4.1655e-01	3.9407e-01	3.2376e-01	3.9074e-01	4.2592e-01	4.0656e-01	3.5522e-01	3.3251e-01
12:13715936:CG:C	557	2019-02-06 15:45:05.724329	2019-02-06 15:45:05.793277	0	1	0	0	0	0	0	0	0	0	1	0		0	not_LoF	1	134	12:13715936	["CG","C"]	{"assembly_name":"GRCh37","allele_string":"G/-","ancestral":null,"colocated_variants":null,"context":null,"end":13715937,"id":"12_13715937_G/-","input":"12\t13715936\t.\tCG\tC\t.\t.\tGT","intergenic_consequences":null,"most_severe_consequence":"frameshift_variant","motif_feature_consequences":null,"regulatory_feature_consequences":null,"seq_region_name":"12","start":13715937,"strand":1,"transcrip…	[{"ensg":"ENSG00000273079","csq":"frameshift_variant","symbol":"GRIN2B","lof":"HC","lof_flag":null,"Spleen":1.0,"Brain_FrontalCortex_BA9_":1.0,"SmallIntestine_TerminalIleum":1.0,"Skin_SunExposed_Lowerleg_":1.0,"Artery_Coronary":1.0,"Brain_Hippocampus":1.0,"Esophagus_Muscularis":1.0,"Brain_Nucleusaccumbens_basalganglia_":1.0,"Artery_Tibial":"NaN","Brain_Hypothalamus":1.0,"Adipose_Visceral_Omentum_…	ENSG00000273079	frameshift_variant	GRIN2B	HC	NA	1.0000e+00	1.0000e+00	1.0000e+00	1.0000e+00	1.0000e+00	1.0000e+00	1.0000e+00	1.0000e+00	NaN	1.0000e+00	1.0000e+00	1.0000e+00	1.0000e+00	1.0000e+00	NaN	1.0000e+00	NaN	NaN	1.0000e+00	1.0000e+00
12:13716334:TAGTGG:T	558	2019-02-06 15:45:35.886797	2019-02-06 15:45:35.914262	0	1	0	0	0	0	0	0	0	0	1	0		0	not_LoF	1	135	12:13716334	["TAGTGG","T"]	{"assembly_name":"GRCh37","allele_string":"AGTGG/-","ancestral":null,"colocated_variants":[{"aa_allele":null,"aa_maf":null,"afr_allele":null,"afr_maf":null,"allele_string":"AGTGG/-","amr_allele":null,"amr_maf":null,"clin_sig":null,"end":13716339,"eas_allele":null,"eas_maf":null,"ea_allele":null,"ea_maf":null,"eur_allele":null,"eur_maf":null,"exac_adj_allele":null,"exac_adj_maf":null,"exac_allele"…	[{"ensg":"ENSG00000273079","csq":"frameshift_variant","symbol":"GRIN2B","lof":"HC","lof_flag":null,"Spleen":1.0,"Brain_FrontalCortex_BA9_":1.0,"SmallIntestine_TerminalIleum":1.0,"Skin_SunExposed_Lowerleg_":1.0,"Artery_Coronary":1.0,"Brain_Hippocampus":1.0,"Esophagus_Muscularis":1.0,"Brain_Nucleusaccumbens_basalganglia_":1.0,"Artery_Tibial":"NaN","Brain_Hypothalamus":1.0,"Adipose_Visceral_Omentum_…	ENSG00000273079	frameshift_variant	GRIN2B	HC	NA	1.0000e+00	1.0000e+00	1.0000e+00	1.0000e+00	1.0000e+00	1.0000e+00	1.0000e+00	1.0000e+00	NaN	1.0000e+00	1.0000e+00	1.0000e+00	1.0000e+00	1.0000e+00	NaN	1.0000e+00	NaN	NaN	1.0000e+00	1.0000e+00
12:13716998:G:GGGTT	559	2019-02-06 15:45:58.983612	2019-02-06 15:45:59.004592	1	1	0	0	0	0	1	0	0	0	1	0		0	not_LoF	1	136	12:13716998	["G","GGGTT"]	{"assembly_name":"GRCh37","allele_string":"-/GGTT","ancestral":null,"colocated_variants":[{"aa_allele":null,"aa_maf":null,"afr_allele":null,"afr_maf":null,"allele_string":"-/GGTT","amr_allele":null,"amr_maf":null,"clin_sig":null,"end":13716998,"eas_allele":null,"eas_maf":null,"ea_allele":null,"ea_maf":null,"eur_allele":null,"eur_maf":null,"exac_adj_allele":null,"exac_adj_maf":null,"exac_allele":n…	[{"ensg":"ENSG00000273079","csq":"frameshift_variant","symbol":"GRIN2B","lof":"HC","lof_flag":null,"Spleen":1.0,"Brain_FrontalCortex_BA9_":1.0,"SmallIntestine_TerminalIleum":1.0,"Skin_SunExposed_Lowerleg_":1.0,"Artery_Coronary":1.0,"Brain_Hippocampus":1.0,"Esophagus_Muscularis":1.0,"Brain_Nucleusaccumbens_basalganglia_":1.0,"Artery_Tibial":"NaN","Brain_Hypothalamus":1.0,"Adipose_Visceral_Omentum_…	ENSG00000273079	frameshift_variant	GRIN2B	HC	NA	1.0000e+00	1.0000e+00	1.0000e+00	1.0000e+00	1.0000e+00	1.0000e+00	1.0000e+00	1.0000e+00	NaN	1.0000e+00	1.0000e+00	1.0000e+00	1.0000e+00	1.0000e+00	NaN	1.0000e+00	NaN	NaN	1.0000e+00	1.0000e+00
12:13717001:G:GATGT	560	2019-02-06 15:46:26.629500	2019-02-06 15:46:26.658854	1	1	0	0	0	0	1	0	0	0	1	0		0	not_LoF	1	137	12:13717001	["G","GATGT"]	{"assembly_name":"GRCh37","allele_string":"-/ATGT","ancestral":null,"colocated_variants":[{"aa_allele":null,"aa_maf":null,"afr_allele":"T","afr_maf":0.0,"allele_string":"-/ATGT","amr_allele":null,"amr_maf":null,"clin_sig":null,"end":13717001,"eas_allele":null,"eas_maf":null,"ea_allele":null,"ea_maf":null,"eur_allele":null,"eur_maf":null,"exac_adj_allele":"T","exac_adj_maf":0.0,"exac_allele":null,…	[{"ensg":"ENSG00000273079","csq":"frameshift_variant","symbol":"GRIN2B","lof":"HC","lof_flag":null,"Spleen":1.0,"Brain_FrontalCortex_BA9_":1.0,"SmallIntestine_TerminalIleum":1.0,"Skin_SunExposed_Lowerleg_":1.0,"Artery_Coronary":1.0,"Brain_Hippocampus":1.0,"Esophagus_Muscularis":1.0,"Brain_Nucleusaccumbens_basalganglia_":1.0,"Artery_Tibial":"NaN","Brain_Hypothalamus":1.0,"Adipose_Visceral_Omentum_…	ENSG00000273079	frameshift_variant	GRIN2B	HC	NA	1.0000e+00	1.0000e+00	1.0000e+00	1.0000e+00	1.0000e+00	1.0000e+00	1.0000e+00	1.0000e+00	NaN	1.0000e+00	1.0000e+00	1.0000e+00	1.0000e+00	1.0000e+00	NaN	1.0000e+00	NaN	NaN	1.0000e+00	1.0000e+00
12:13717004:G:GAGAC	561	2019-02-06 15:46:45.257837	2019-02-06 15:46:46.955352	1	1	0	0	0	0	1	0	0	0	1	0		0	not_LoF	1	138	12:13717004	["G","GAGAC"]	{"assembly_name":"GRCh37","allele_string":"-/AGAC","ancestral":null,"colocated_variants":[{"aa_allele":null,"aa_maf":null,"afr_allele":"C","afr_maf":0.0,"allele_string":"-/AGAC","amr_allele":null,"amr_maf":null,"clin_sig":null,"end":13717004,"eas_allele":null,"eas_maf":null,"ea_allele":null,"ea_maf":null,"eur_allele":null,"eur_maf":null,"exac_adj_allele":"C","exac_adj_maf":0.0,"exac_allele":null,…	[{"ensg":"ENSG00000273079","csq":"frameshift_variant","symbol":"GRIN2B","lof":"HC","lof_flag":null,"Spleen":1.0,"Brain_FrontalCortex_BA9_":1.0,"SmallIntestine_TerminalIleum":1.0,"Skin_SunExposed_Lowerleg_":1.0,"Artery_Coronary":1.0,"Brain_Hippocampus":1.0,"Esophagus_Muscularis":1.0,"Brain_Nucleusaccumbens_basalganglia_":1.0,"Artery_Tibial":"NaN","Brain_Hypothalamus":1.0,"Adipose_Visceral_Omentum_…	ENSG00000273079	frameshift_variant	GRIN2B	HC	NA	1.0000e+00	1.0000e+00	1.0000e+00	1.0000e+00	1.0000e+00	1.0000e+00	1.0000e+00	1.0000e+00	NaN	1.0000e+00	1.0000e+00	1.0000e+00	1.0000e+00	1.0000e+00	NaN	1.0000e+00	NaN	NaN	1.0000e+00	1.0000e+00
12:13906269:TG:T	562	2019-02-06 15:51:11.535645	2019-02-06 15:51:11.578761	0	0	0	0	0	0	0	0	0	0	0	0		0	LoF	1	139	12:13906269	["TG","T"]	{"assembly_name":"GRCh37","allele_string":"G/-","ancestral":null,"colocated_variants":[{"aa_allele":null,"aa_maf":null,"afr_allele":null,"afr_maf":null,"allele_string":"G/-","amr_allele":null,"amr_maf":null,"clin_sig":null,"end":13906270,"eas_allele":null,"eas_maf":null,"ea_allele":null,"ea_maf":null,"eur_allele":null,"eur_maf":null,"exac_adj_allele":null,"exac_adj_maf":null,"exac_allele":null,"e…	[{"ensg":"ENSG00000273079","csq":"frameshift_variant","symbol":"GRIN2B","lof":"HC","lof_flag":null,"Spleen":1.0,"Brain_FrontalCortex_BA9_":1.0,"SmallIntestine_TerminalIleum":1.0,"Skin_SunExposed_Lowerleg_":1.0,"Artery_Coronary":1.0,"Brain_Hippocampus":1.0,"Esophagus_Muscularis":1.0,"Brain_Nucleusaccumbens_basalganglia_":1.0,"Artery_Tibial":"NaN","Brain_Hypothalamus":1.0,"Adipose_Visceral_Omentum_…	ENSG00000273079	frameshift_variant	GRIN2B	HC	NA	1.0000e+00	1.0000e+00	1.0000e+00	1.0000e+00	1.0000e+00	1.0000e+00	1.0000e+00	1.0000e+00	NaN	1.0000e+00	1.0000e+00	1.0000e+00	1.0000e+00	1.0000e+00	NaN	1.0000e+00	NaN	NaN	1.0000e+00	1.0000e+00
12:23687258:CT:C	563	2019-02-06 15:51:54.432644	2019-02-06 15:51:54.474156	1	0	0	0	0	0	0	0	0	0	1	0		0	not_LoF	1	140	12:23687258	["CT","C"]	{"assembly_name":"GRCh37","allele_string":"T/-","ancestral":null,"colocated_variants":null,"context":null,"end":23687259,"id":"12_23687259_T/-","input":"12\t23687258\t.\tCT\tC\t.\t.\tGT","intergenic_consequences":null,"most_severe_consequence":"frameshift_variant","motif_feature_consequences":null,"regulatory_feature_consequences":null,"seq_region_name":"12","start":23687259,"strand":1,"transcrip…	[{"ensg":"ENSG00000134532","csq":"frameshift_variant","symbol":"SOX5","lof":"HC","lof_flag":null,"Spleen":1.0,"Brain_FrontalCortex_BA9_":0.9442060085836911,"SmallIntestine_TerminalIleum":1.0,"Skin_SunExposed_Lowerleg_":0.9262295081967212,"Artery_Coronary":0.9846938775510204,"Brain_Hippocampus":0.9528985507246377,"Esophagus_Muscularis":1.0,"Brain_Nucleusaccumbens_basalganglia_":0.9457831325301205,…	ENSG00000134532	frameshift_variant	SOX5	HC	NA	1.0000e+00	9.4421e-01	1.0000e+00	9.2623e-01	9.8469e-01	9.5290e-01	1.0000e+00	9.4578e-01	9.5065e-01	9.5413e-01	9.2424e-01	8.9843e-01	1.0000e+00	9.2857e-01	8.7138e-01	9.0840e-01	1.0000e+00	1.0000e+00	1.0000e+00	1.0000e+00
12:23737480:C:T	564	2019-02-06 15:52:17.629625	2019-02-06 15:52:17.652109	0	0	0	0	0	0	0	0	1	1	0	0		0	not_LoF	1	141	12:23737480	["C","T"]	{"assembly_name":"GRCh37","allele_string":"C/T","ancestral":null,"colocated_variants":[{"aa_allele":null,"aa_maf":null,"afr_allele":"T","afr_maf":0.0,"allele_string":"C/T","amr_allele":null,"amr_maf":null,"clin_sig":null,"end":23737480,"eas_allele":null,"eas_maf":null,"ea_allele":"T","ea_maf":2.0E-4,"eur_allele":null,"eur_maf":null,"exac_adj_allele":"T","exac_adj_maf":0.0,"exac_allele":"T","exac_…	[{"ensg":"ENSG00000134532","csq":"splice_donor_variant","symbol":"SOX5","lof":"HC","lof_flag":null,"Spleen":0.0,"Brain_FrontalCortex_BA9_":0.0,"SmallIntestine_TerminalIleum":0.0,"Skin_SunExposed_Lowerleg_":0.07172131147540983,"Artery_Coronary":0.0,"Brain_Hippocampus":0.0,"Esophagus_Muscularis":0.017857142857142856,"Brain_Nucleusaccumbens_basalganglia_":0.0,"Artery_Tibial":0.04229607250755287,"Bra…	ENSG00000134532	splice_donor_variant	SOX5	HC	NA	0.0000e+00	0.0000e+00	0.0000e+00	7.1721e-02	0.0000e+00	0.0000e+00	1.7857e-02	0.0000e+00	4.2296e-02	0.0000e+00	1.5152e-02	8.9480e-02	0.0000e+00	1.8519e-02	5.7878e-02	1.0687e-01	0.0000e+00	0.0000e+00	6.2500e-02	2.6144e-02
12:24048726:C:T	565	2019-02-06 15:52:32.620524	2019-02-06 15:52:32.648658	0	0	0	0	0	1	0	0	0	0	0	0		0	likely_LoF	1	142	12:24048726	["C","T"]	{"assembly_name":"GRCh37","allele_string":"C/T","ancestral":null,"colocated_variants":null,"context":null,"end":24048726,"id":"12_24048726_C/T","input":"12\t24048726\t.\tC\tT\t.\t.\tGT","intergenic_consequences":null,"most_severe_consequence":"splice_donor_variant","motif_feature_consequences":null,"regulatory_feature_consequences":[{"allele_num":1,"biotype":"promoter_flanking_region","consequenc…	[{"ensg":"ENSG00000134532","csq":"splice_donor_variant","symbol":"SOX5","lof":"HC","lof_flag":null,"Spleen":1.0,"Brain_FrontalCortex_BA9_":0.9442060085836911,"SmallIntestine_TerminalIleum":1.0,"Skin_SunExposed_Lowerleg_":0.7930327868852459,"Artery_Coronary":0.9540816326530612,"Brain_Hippocampus":0.9528985507246377,"Esophagus_Muscularis":0.9821428571428571,"Brain_Nucleusaccumbens_basalganglia_":0.…	ENSG00000134532	splice_donor_variant	SOX5	HC	NA	1.0000e+00	9.4421e-01	1.0000e+00	7.9303e-01	9.5408e-01	9.5290e-01	9.8214e-01	9.4578e-01	8.0564e-01	9.5413e-01	9.0404e-01	7.3156e-01	1.0000e+00	9.1005e-01	8.1350e-01	7.4809e-01	1.0000e+00	1.0000e+00	9.3750e-01	9.7386e-01
12:24048830:A:C	566	2019-02-06 15:52:47.623013	2019-02-08 17:07:37.846886	0	0	0	0	0	0	0	0	1	0	0	0		0	likely_not_LoF	1	143	12:24048830	["A","C"]	{"assembly_name":"GRCh37","allele_string":"A/C","ancestral":null,"colocated_variants":null,"context":null,"end":24048830,"id":"12_24048830_A/C","input":"12\t24048830\t.\tA\tC\t.\t.\tGT","intergenic_consequences":null,"most_severe_consequence":"splice_donor_variant","motif_feature_consequences":null,"regulatory_feature_consequences":[{"allele_num":1,"biotype":"promoter_flanking_region","consequenc…	[{"ensg":"ENSG00000134532","csq":"missense_variant","symbol":"SOX5","lof":null,"lof_flag":null,"Spleen":1.0,"Brain_FrontalCortex_BA9_":0.9442060085836911,"SmallIntestine_TerminalIleum":1.0,"Skin_SunExposed_Lowerleg_":0.7930327868852459,"Artery_Coronary":0.9540816326530612,"Brain_Hippocampus":0.9528985507246377,"Esophagus_Muscularis":0.9821428571428571,"Brain_Nucleusaccumbens_basalganglia_":0.9457…	ENSG00000134532	splice_donor_variant	SOX5	HC	NA	0.0000e+00	5.5794e-02	0.0000e+00	9.4262e-02	4.5918e-02	4.7101e-02	0.0000e+00	5.4217e-02	1.1782e-01	4.5872e-02	5.0505e-03	1.2938e-01	0.0000e+00	7.9365e-03	1.9293e-02	6.8702e-02	0.0000e+00	0.0000e+00	0.0000e+00	0.0000e+00
12:24048945:G:A	567	2019-02-06 15:53:14.850439	2019-02-06 15:53:14.878047	0	0	0	0	0	1	0	0	0	0	0	0		0	likely_LoF	1	144	12:24048945	["G","A"]	{"assembly_name":"GRCh37","allele_string":"G/A","ancestral":null,"colocated_variants":[{"aa_allele":null,"aa_maf":null,"afr_allele":"C","afr_maf":0.0,"allele_string":"G/C","amr_allele":null,"amr_maf":null,"clin_sig":null,"end":24048945,"eas_allele":null,"eas_maf":null,"ea_allele":null,"ea_maf":null,"eur_allele":null,"eur_maf":null,"exac_adj_allele":"C","exac_adj_maf":0.0,"exac_allele":null,"exac_…	[{"ensg":"ENSG00000134532","csq":"stop_gained","symbol":"SOX5","lof":"HC","lof_flag":null,"Spleen":1.0,"Brain_FrontalCortex_BA9_":1.0,"SmallIntestine_TerminalIleum":1.0,"Skin_SunExposed_Lowerleg_":0.8872950819672132,"Artery_Coronary":1.0,"Brain_Hippocampus":1.0,"Esophagus_Muscularis":0.9821428571428571,"Brain_Nucleusaccumbens_basalganglia_":1.0,"Artery_Tibial":0.9234642497482377,"Brain_Hypothalam…	ENSG00000134532	stop_gained	SOX5	HC	NA	1.0000e+00	1.0000e+00	1.0000e+00	8.8730e-01	1.0000e+00	1.0000e+00	9.8214e-01	1.0000e+00	9.2346e-01	1.0000e+00	9.0909e-01	8.6094e-01	1.0000e+00	9.1799e-01	8.3280e-01	8.1679e-01	1.0000e+00	1.0000e+00	9.3750e-01	9.7386e-01
12:24102508:C:A	568	2019-02-06 15:53:39.716925	2019-02-06 15:53:39.740306	0	0	0	0	0	0	0	0	1	0	0	0		0	likely_not_LoF	1	145	12:24102508	["C","A"]	{"assembly_name":"GRCh37","allele_string":"C/A","ancestral":null,"colocated_variants":[{"aa_allele":"A","aa_maf":0.0,"afr_allele":"A","afr_maf":0.0,"allele_string":"C/A","amr_allele":"A","amr_maf":8.0E-4,"clin_sig":null,"end":24102508,"eas_allele":"A","eas_maf":0.0,"ea_allele":null,"ea_maf":null,"eur_allele":"A","eur_maf":0.0,"exac_adj_allele":"A","exac_adj_maf":0.0,"exac_allele":null,"exac_afr_a…	[{"ensg":"ENSG00000134532","csq":"stop_gained","symbol":"SOX5","lof":"HC","lof_flag":null,"Spleen":0.0,"Brain_FrontalCortex_BA9_":0.055793991416309016,"SmallIntestine_TerminalIleum":0.0,"Skin_SunExposed_Lowerleg_":0.0942622950819672,"Artery_Coronary":0.04591836734693877,"Brain_Hippocampus":0.04710144927536233,"Esophagus_Muscularis":0.0,"Brain_Nucleusaccumbens_basalganglia_":0.05421686746987951,"A…	ENSG00000134532	stop_gained	SOX5	HC	NA	0.0000e+00	5.5794e-02	0.0000e+00	9.4262e-02	4.5918e-02	4.7101e-02	0.0000e+00	5.4217e-02	1.1782e-01	4.5872e-02	5.0505e-03	1.2938e-01	0.0000e+00	7.9365e-03	1.9293e-02	6.8702e-02	0.0000e+00	0.0000e+00	0.0000e+00	0.0000e+00
12:46233168:G:T	569	2019-02-06 15:53:53.379372	2019-02-06 15:53:53.406389	0	0	0	0	0	0	0	0	0	0	0	0		0	LoF	1	146	12:46233168	["G","T"]	{"assembly_name":"GRCh37","allele_string":"G/T","ancestral":null,"colocated_variants":[{"aa_allele":null,"aa_maf":null,"afr_allele":null,"afr_maf":null,"allele_string":"G/T","amr_allele":null,"amr_maf":null,"clin_sig":null,"end":46233168,"eas_allele":null,"eas_maf":null,"ea_allele":null,"ea_maf":null,"eur_allele":null,"eur_maf":null,"exac_adj_allele":"T","exac_adj_maf":0.0,"exac_allele":null,"exa…	[{"ensg":"ENSG00000189079","csq":"missense_variant","symbol":"ARID2","lof":null,"lof_flag":null,"Spleen":0.15756136183689629,"Brain_FrontalCortex_BA9_":0.20930232558139536,"SmallIntestine_TerminalIleum":0.27538726333907054,"Skin_SunExposed_Lowerleg_":0.29899216125419936,"Artery_Coronary":0.38829787234042556,"Brain_Hippocampus":0.17892156862745098,"Esophagus_Muscularis":0.4335309060118544,"Brain_N…	ENSG00000189079	splice_acceptor_variant	ARID2	HC	NA	2.0111e-01	2.4186e-01	2.5301e-01	2.3348e-01	2.7305e-01	2.1324e-01	2.8959e-01	2.7411e-01	2.6953e-01	2.2614e-01	2.7932e-01	2.3748e-01	2.2804e-01	2.6353e-01	2.1939e-01	2.3744e-01	3.2357e-01	2.1892e-01	2.5620e-01	3.3923e-01
12:46243951:C:A	570	2019-02-06 15:54:07.778125	2019-02-06 15:54:07.796070	0	0	0	0	0	0	1	0	0	0	0	0		0	not_LoF	1	147	12:46243951	["C","A"]	{"assembly_name":"GRCh37","allele_string":"C/A","ancestral":null,"colocated_variants":[{"aa_allele":null,"aa_maf":null,"afr_allele":"A","afr_maf":0.0,"allele_string":"C/A","amr_allele":null,"amr_maf":null,"clin_sig":null,"end":46243951,"eas_allele":null,"eas_maf":null,"ea_allele":null,"ea_maf":null,"eur_allele":null,"eur_maf":null,"exac_adj_allele":"A","exac_adj_maf":0.0,"exac_allele":null,"exac_…	[{"ensg":"ENSG00000189079","csq":"stop_gained","symbol":"ARID2","lof":"HC","lof_flag":null,"Spleen":0.3586698337292161,"Brain_FrontalCortex_BA9_":0.4511627906976744,"SmallIntestine_TerminalIleum":0.5283993115318416,"Skin_SunExposed_Lowerleg_":0.532474804031355,"Artery_Coronary":0.6613475177304965,"Brain_Hippocampus":0.39215686274509803,"Esophagus_Muscularis":0.7231160033869602,"Brain_Nucleusaccum…	ENSG00000189079	stop_gained	ARID2	HC	NA	3.5867e-01	4.5116e-01	5.2840e-01	5.3247e-01	6.6135e-01	3.9216e-01	7.2312e-01	4.9239e-01	6.7075e-01	4.0041e-01	6.4392e-01	5.6777e-01	4.8866e-01	5.6706e-01	4.3367e-01	5.3196e-01	7.4140e-01	5.0835e-01	6.0744e-01	6.5388e-01
12:46244460:C:T	571	2019-02-06 15:54:25.938823	2019-02-06 15:54:25.945648	0	0	0	0	0	0	0	0	0	0	0	0		0	LoF	1	368	12:46244460	["C","T"]	{"assembly_name":"GRCh37","allele_string":"C/T","ancestral":null,"colocated_variants":null,"context":null,"end":46244460,"id":"12_46244460_C/T","input":"12\t46244460\t.\tC\tT\t.\t.\tGT","intergenic_consequences":null,"most_severe_consequence":"stop_gained","motif_feature_consequences":null,"regulatory_feature_consequences":null,"seq_region_name":"12","start":46244460,"strand":1,"transcript_conseq…	[{"ensg":"ENSG00000189079","csq":"stop_gained","symbol":"ARID2","lof":"HC","lof_flag":null,"Spleen":0.3586698337292161,"Brain_FrontalCortex_BA9_":0.4511627906976744,"SmallIntestine_TerminalIleum":0.5283993115318416,"Skin_SunExposed_Lowerleg_":0.532474804031355,"Artery_Coronary":0.6613475177304965,"Brain_Hippocampus":0.39215686274509803,"Esophagus_Muscularis":0.7231160033869602,"Brain_Nucleusaccum…	ENSG00000189079	stop_gained	ARID2	HC	NA	3.5867e-01	4.5116e-01	5.2840e-01	5.3247e-01	6.6135e-01	3.9216e-01	7.2312e-01	4.9239e-01	6.7075e-01	4.0041e-01	6.4392e-01	5.6777e-01	4.8866e-01	5.6706e-01	4.3367e-01	5.3196e-01	7.4140e-01	5.0835e-01	6.0744e-01	6.5388e-01
12:46245542:TC:T	572	2019-02-06 15:54:47.877193	2019-02-06 15:54:47.959970	0	1	0	0	0	0	0	0	0	0	0	0		0	likely_LoF	1	148	12:46245542	["TC","T"]	{"assembly_name":"GRCh37","allele_string":"C/-","ancestral":null,"colocated_variants":null,"context":null,"end":46245543,"id":"12_46245543_C/-","input":"12\t46245542\t.\tTC\tT\t.\t.\tGT","intergenic_consequences":null,"most_severe_consequence":"frameshift_variant","motif_feature_consequences":null,"regulatory_feature_consequences":null,"seq_region_name":"12","start":46245543,"strand":1,"transcrip…	[{"ensg":"ENSG00000189079","csq":"frameshift_variant","symbol":"ARID2","lof":"HC","lof_flag":null,"Spleen":0.3586698337292161,"Brain_FrontalCortex_BA9_":0.4511627906976744,"SmallIntestine_TerminalIleum":0.5283993115318416,"Skin_SunExposed_Lowerleg_":0.532474804031355,"Artery_Coronary":0.6613475177304965,"Brain_Hippocampus":0.39215686274509803,"Esophagus_Muscularis":0.7231160033869602,"Brain_Nucle…	ENSG00000189079	frameshift_variant	ARID2	HC	NA	3.5867e-01	4.5116e-01	5.2840e-01	5.3247e-01	6.6135e-01	3.9216e-01	7.2312e-01	4.9239e-01	6.7075e-01	4.0041e-01	6.4392e-01	5.6777e-01	4.8866e-01	5.6706e-01	4.3367e-01	5.3196e-01	7.4140e-01	5.0835e-01	6.0744e-01	6.5388e-01
12:46245585:C:T	573	2019-02-06 15:55:09.828324	2019-02-06 15:55:09.863340	0	0	0	1	0	0	0	0	0	0	0	0		0	LoF	1	149	12:46245585	["C","T"]	{"assembly_name":"GRCh37","allele_string":"C/T","ancestral":null,"colocated_variants":null,"context":null,"end":46245585,"id":"12_46245585_C/T","input":"12\t46245585\t.\tC\tT\t.\t.\tGT","intergenic_consequences":null,"most_severe_consequence":"stop_gained","motif_feature_consequences":null,"regulatory_feature_consequences":null,"seq_region_name":"12","start":46245585,"strand":1,"transcript_conseq…	[{"ensg":"ENSG00000189079","csq":"stop_gained","symbol":"ARID2","lof":"HC","lof_flag":null,"Spleen":0.3586698337292161,"Brain_FrontalCortex_BA9_":0.4511627906976744,"SmallIntestine_TerminalIleum":0.5283993115318416,"Skin_SunExposed_Lowerleg_":0.532474804031355,"Artery_Coronary":0.6613475177304965,"Brain_Hippocampus":0.39215686274509803,"Esophagus_Muscularis":0.7231160033869602,"Brain_Nucleusaccum…	ENSG00000189079	stop_gained	ARID2	HC	NA	3.5867e-01	4.5116e-01	5.2840e-01	5.3247e-01	6.6135e-01	3.9216e-01	7.2312e-01	4.9239e-01	6.7075e-01	4.0041e-01	6.4392e-01	5.6777e-01	4.8866e-01	5.6706e-01	4.3367e-01	5.3196e-01	7.4140e-01	5.0835e-01	6.0744e-01	6.5388e-01
12:46245676:A:AT	574	2019-02-06 15:55:33.164008	2019-02-06 15:55:33.182242	0	0	0	0	0	0	0	0	0	0	0	0		0	LoF	1	369	12:46245676	["A","AT"]	{"assembly_name":"GRCh37","allele_string":"-/T","ancestral":null,"colocated_variants":null,"context":null,"end":46245676,"id":"12_46245677_-/T","input":"12\t46245676\t.\tA\tAT\t.\t.\tGT","intergenic_consequences":null,"most_severe_consequence":"frameshift_variant","motif_feature_consequences":null,"regulatory_feature_consequences":null,"seq_region_name":"12","start":46245677,"strand":1,"transcrip…	[{"ensg":"ENSG00000189079","csq":"frameshift_variant","symbol":"ARID2","lof":"HC","lof_flag":null,"Spleen":0.3586698337292161,"Brain_FrontalCortex_BA9_":0.4511627906976744,"SmallIntestine_TerminalIleum":0.5283993115318416,"Skin_SunExposed_Lowerleg_":0.532474804031355,"Artery_Coronary":0.6613475177304965,"Brain_Hippocampus":0.39215686274509803,"Esophagus_Muscularis":0.7231160033869602,"Brain_Nucle…	ENSG00000189079	frameshift_variant	ARID2	HC	NA	3.5867e-01	4.5116e-01	5.2840e-01	5.3247e-01	6.6135e-01	3.9216e-01	7.2312e-01	4.9239e-01	6.7075e-01	4.0041e-01	6.4392e-01	5.6777e-01	4.8866e-01	5.6706e-01	4.3367e-01	5.3196e-01	7.4140e-01	5.0835e-01	6.0744e-01	6.5388e-01
12:46245945:C:T	575	2019-02-06 15:55:54.620319	2019-02-06 15:55:54.672725	0	1	0	0	0	0	0	0	0	0	0	0		0	likely_LoF	1	150	12:46245945	["C","T"]	{"assembly_name":"GRCh37","allele_string":"C/T","ancestral":null,"colocated_variants":null,"context":null,"end":46245945,"id":"12_46245945_C/T","input":"12\t46245945\t.\tC\tT\t.\t.\tGT","intergenic_consequences":null,"most_severe_consequence":"stop_gained","motif_feature_consequences":null,"regulatory_feature_consequences":null,"seq_region_name":"12","start":46245945,"strand":1,"transcript_conseq…	[{"ensg":"ENSG00000189079","csq":"stop_gained","symbol":"ARID2","lof":"HC","lof_flag":null,"Spleen":0.3586698337292161,"Brain_FrontalCortex_BA9_":0.4511627906976744,"SmallIntestine_TerminalIleum":0.5283993115318416,"Skin_SunExposed_Lowerleg_":0.532474804031355,"Artery_Coronary":0.6613475177304965,"Brain_Hippocampus":0.39215686274509803,"Esophagus_Muscularis":0.7231160033869602,"Brain_Nucleusaccum…	ENSG00000189079	stop_gained	ARID2	HC	NA	3.5867e-01	4.5116e-01	5.2840e-01	5.3247e-01	6.6135e-01	3.9216e-01	7.2312e-01	4.9239e-01	6.7075e-01	4.0041e-01	6.4392e-01	5.6777e-01	4.8866e-01	5.6706e-01	4.3367e-01	5.3196e-01	7.4140e-01	5.0835e-01	6.0744e-01	6.5388e-01
12:46298123:A:G	576	2019-02-06 15:56:16.949447	2019-02-06 15:56:19.491041	0	1	0	0	0	0	0	0	1	1	1	0		0	not_LoF	1	151	12:46298123	["A","G"]	{"assembly_name":"GRCh37","allele_string":"A/G","ancestral":null,"colocated_variants":null,"context":null,"end":46298123,"id":"12_46298123_A/G","input":"12\t46298123\t.\tA\tG\t.\t.\tGT","intergenic_consequences":null,"most_severe_consequence":"splice_acceptor_variant","motif_feature_consequences":null,"regulatory_feature_consequences":null,"seq_region_name":"12","start":46298123,"strand":1,"trans…	[{"ensg":"ENSG00000189079","csq":"splice_acceptor_variant","symbol":"ARID2","lof":"HC","lof_flag":null,"Spleen":0.5843230403800475,"Brain_FrontalCortex_BA9_":0.5488372093023256,"SmallIntestine_TerminalIleum":0.4216867469879519,"Skin_SunExposed_Lowerleg_":0.3751399776035835,"Artery_Coronary":0.2695035460992908,"Brain_Hippocampus":0.5539215686274509,"Esophagus_Muscularis":0.23454699407281962,"Brain…	ENSG00000189079	splice_acceptor_variant	ARID2	HC	NA	5.8432e-01	5.4884e-01	4.2169e-01	3.7514e-01	2.6950e-01	5.5392e-01	2.3455e-01	5.0254e-01	2.4962e-01	5.5394e-01	2.7079e-01	2.8816e-01	4.9331e-01	3.2314e-01	4.5408e-01	3.5616e-01	2.1911e-01	4.3599e-01	2.7135e-01	2.4582e-01
12:46298128:CATGA:C	577	2019-02-06 15:56:48.993900	2019-02-06 15:56:49.016739	0	0	0	0	0	0	0	0	1	1	1	0		0	not_LoF	1	152	12:46298128	["CATGA","C"]	{"assembly_name":"GRCh37","allele_string":"ATGA/-","ancestral":null,"colocated_variants":[{"aa_allele":null,"aa_maf":null,"afr_allele":null,"afr_maf":1.307E-4,"allele_string":"ATGA/-","amr_allele":null,"amr_maf":null,"clin_sig":null,"end":46298132,"eas_allele":null,"eas_maf":null,"ea_allele":null,"ea_maf":null,"eur_allele":null,"eur_maf":null,"exac_adj_allele":null,"exac_adj_maf":0.0,"exac_allele…	[{"ensg":"ENSG00000189079","csq":"frameshift_variant","symbol":"ARID2","lof":"HC","lof_flag":null,"Spleen":0.5843230403800475,"Brain_FrontalCortex_BA9_":0.5488372093023256,"SmallIntestine_TerminalIleum":0.4216867469879519,"Skin_SunExposed_Lowerleg_":0.3751399776035835,"Artery_Coronary":0.2695035460992908,"Brain_Hippocampus":0.5539215686274509,"Esophagus_Muscularis":0.23454699407281962,"Brain_Nucl…	ENSG00000189079	frameshift_variant	ARID2	HC	NA	5.8432e-01	5.4884e-01	4.2169e-01	3.7514e-01	2.6950e-01	5.5392e-01	2.3455e-01	5.0254e-01	2.4962e-01	5.5394e-01	2.7079e-01	2.8816e-01	4.9331e-01	3.2314e-01	4.5408e-01	3.5616e-01	2.1911e-01	4.3599e-01	2.7135e-01	2.4582e-01
12:49417835:C:A	578	2019-02-06 15:57:10.832398	2019-02-06 15:57:13.230866	0	0	0	0	0	0	0	0	1	0	0	0		0	likely_not_LoF	1	153	12:49417835	["C","A"]	{"assembly_name":"GRCh37","allele_string":"C/A","ancestral":null,"colocated_variants":null,"context":null,"end":49417835,"id":"12_49417835_C/A","input":"12\t49417835\t.\tC\tA\t.\t.\tGT","intergenic_consequences":null,"most_severe_consequence":"splice_donor_variant","motif_feature_consequences":null,"regulatory_feature_consequences":null,"seq_region_name":"12","start":49417835,"strand":1,"transcri…	[{"ensg":"ENSG00000167548","csq":"splice_donor_variant","symbol":"KMT2D","lof":"HC","lof_flag":null,"Spleen":0.6697321071571373,"Brain_FrontalCortex_BA9_":0.4725274725274726,"SmallIntestine_TerminalIleum":0.5975564605701592,"Skin_SunExposed_Lowerleg_":0.5462227480141965,"Artery_Coronary":0.5487862922417897,"Brain_Hippocampus":0.4342739160357881,"Esophagus_Muscularis":0.5265206812652068,"Brain_Nuc…	ENSG00000167548	splice_donor_variant	KMT2D	HC	NA	6.6973e-01	4.7253e-01	5.9756e-01	5.4622e-01	5.4879e-01	4.3427e-01	5.2652e-01	4.9266e-01	5.2766e-01	4.4770e-01	6.1215e-01	4.9622e-01	4.5026e-01	5.5314e-01	6.4398e-01	5.4179e-01	5.9474e-01	6.0451e-01	5.6031e-01	5.7591e-01
12:49417884:C:A	579	2019-02-06 15:57:29.456769	2019-02-06 15:57:29.481524	0	0	0	0	0	0	0	0	1	0	0	0		0	likely_not_LoF	1	370	12:49417884	["C","A"]	{"assembly_name":"GRCh37","allele_string":"C/A","ancestral":null,"colocated_variants":null,"context":null,"end":49417884,"id":"12_49417884_C/A","input":"12\t49417884\t.\tC\tA\t.\t.\tGT","intergenic_consequences":null,"most_severe_consequence":"splice_acceptor_variant","motif_feature_consequences":null,"regulatory_feature_consequences":null,"seq_region_name":"12","start":49417884,"strand":1,"trans…	[{"ensg":"ENSG00000167548","csq":"splice_acceptor_variant","symbol":"KMT2D","lof":"HC","lof_flag":null,"Spleen":0.6697321071571373,"Brain_FrontalCortex_BA9_":0.4725274725274726,"SmallIntestine_TerminalIleum":0.5975564605701592,"Skin_SunExposed_Lowerleg_":0.5462227480141965,"Artery_Coronary":0.5487862922417897,"Brain_Hippocampus":0.4342739160357881,"Esophagus_Muscularis":0.5265206812652068,"Brain_…	ENSG00000167548	splice_acceptor_variant	KMT2D	HC	NA	6.6973e-01	4.7253e-01	5.9756e-01	5.4622e-01	5.4879e-01	4.3427e-01	5.2652e-01	4.9266e-01	5.2766e-01	4.4770e-01	6.1215e-01	4.9622e-01	4.5026e-01	5.5314e-01	6.4398e-01	5.4179e-01	5.9474e-01	6.0451e-01	5.6031e-01	5.7591e-01
12:49418365:TG:T	580	2019-02-06 15:57:50.825041	2019-02-06 15:57:50.830604	0	0	0	0	0	0	0	0	0	0	0	0		0	LoF	1	154	12:49418365	["TG","T"]	{"assembly_name":"GRCh37","allele_string":"G/-","ancestral":null,"colocated_variants":[{"aa_allele":null,"aa_maf":null,"afr_allele":null,"afr_maf":0.0,"allele_string":"G/-","amr_allele":null,"amr_maf":null,"clin_sig":null,"end":49418366,"eas_allele":null,"eas_maf":null,"ea_allele":null,"ea_maf":null,"eur_allele":null,"eur_maf":null,"exac_adj_allele":null,"exac_adj_maf":8.676E-5,"exac_allele":null…	[{"ensg":"ENSG00000167548","csq":"frameshift_variant","symbol":"KMT2D","lof":"HC","lof_flag":null,"Spleen":0.9576169532187127,"Brain_FrontalCortex_BA9_":0.9130036630036631,"SmallIntestine_TerminalIleum":0.9263235838578305,"Skin_SunExposed_Lowerleg_":0.9182017914483691,"Artery_Coronary":0.9233698238933841,"Brain_Hippocampus":0.8940123881624227,"Esophagus_Muscularis":0.9218978102189781,"Brain_Nucle…	ENSG00000167548	frameshift_variant	KMT2D	HC	NA	9.5762e-01	9.1300e-01	9.2632e-01	9.1820e-01	9.2337e-01	8.9401e-01	9.2190e-01	9.1300e-01	9.1467e-01	8.8285e-01	9.3977e-01	8.9752e-01	8.9214e-01	9.1703e-01	9.5928e-01	9.1227e-01	9.3442e-01	9.2774e-01	9.1573e-01	9.4833e-01
12:49420049:C:A	581	2019-02-06 15:58:04.750287	2019-02-06 15:58:04.765355	0	1	0	0	0	0	0	0	0	0	0	0		0	not_LoF	1	155	12:49420049	["C","A"]	{"assembly_name":"GRCh37","allele_string":"C/A","ancestral":null,"colocated_variants":null,"context":null,"end":49420049,"id":"12_49420049_C/A","input":"12\t49420049\t.\tC\tA\t.\t.\tGT","intergenic_consequences":null,"most_severe_consequence":"stop_gained","motif_feature_consequences":null,"regulatory_feature_consequences":null,"seq_region_name":"12","start":49420049,"strand":1,"transcript_conseq…	[{"ensg":"ENSG00000167548","csq":"stop_gained","symbol":"KMT2D","lof":"HC","lof_flag":null,"Spleen":0.28788484606157544,"Brain_FrontalCortex_BA9_":0.4404761904761905,"SmallIntestine_TerminalIleum":0.32876712328767127,"Skin_SunExposed_Lowerleg_":0.3719790434341727,"Artery_Coronary":0.3745835316515945,"Brain_Hippocampus":0.45973847212663455,"Esophagus_Muscularis":0.39537712895377125,"Brain_Nucleusa…	ENSG00000167548	stop_gained	KMT2D	HC	NA	2.8788e-01	4.4048e-01	3.2877e-01	3.7198e-01	3.7458e-01	4.5974e-01	3.9538e-01	4.2034e-01	3.8701e-01	4.3515e-01	3.2762e-01	4.0129e-01	4.4188e-01	3.6389e-01	3.1530e-01	3.7048e-01	3.3967e-01	3.2323e-01	3.5542e-01	3.7242e-01
12:49421808:CCCCTTCTT:C	582	2019-02-06 16:04:09.539499	2019-02-06 16:04:09.563628	0	1	0	0	0	0	1	0	0	0	0	0		0	not_LoF	1	156	12:49421808	["CCCCTTCTT","C"]	{"assembly_name":"GRCh37","allele_string":"CCCTTCTT/-","ancestral":null,"colocated_variants":null,"context":null,"end":49421816,"id":"12_49421809_CCCTTCTT/-","input":"12\t49421808\t.\tCCCCTTCTT\tC\t.\t.\tGT","intergenic_consequences":null,"most_severe_consequence":"frameshift_variant","motif_feature_consequences":null,"regulatory_feature_consequences":null,"seq_region_name":"12","start":49421809,…	[{"ensg":"ENSG00000167548","csq":"frameshift_variant","symbol":"KMT2D","lof":"HC","lof_flag":null,"Spleen":0.28788484606157544,"Brain_FrontalCortex_BA9_":0.4404761904761905,"SmallIntestine_TerminalIleum":0.32876712328767127,"Skin_SunExposed_Lowerleg_":0.3719790434341727,"Artery_Coronary":0.3745835316515945,"Brain_Hippocampus":0.45973847212663455,"Esophagus_Muscularis":0.39537712895377125,"Brain_N…	ENSG00000167548	frameshift_variant	KMT2D	HC	NA	2.8788e-01	4.4048e-01	3.2877e-01	3.7198e-01	3.7458e-01	4.5974e-01	3.9538e-01	4.2034e-01	3.8701e-01	4.3515e-01	3.2762e-01	4.0129e-01	4.4188e-01	3.6389e-01	3.1530e-01	3.7048e-01	3.3967e-01	3.2323e-01	3.5542e-01	3.7242e-01
12:49421817:T:TGA	583	2019-02-06 16:04:26.702441	2019-02-06 16:04:26.733440	0	1	0	0	0	0	1	0	0	0	0	0		0	not_LoF	1	157	12:49421817	["T","TGA"]	{"assembly_name":"GRCh37","allele_string":"-/GA","ancestral":null,"colocated_variants":null,"context":null,"end":49421817,"id":"12_49421818_-/GA","input":"12\t49421817\t.\tT\tTGA\t.\t.\tGT","intergenic_consequences":null,"most_severe_consequence":"frameshift_variant","motif_feature_consequences":null,"regulatory_feature_consequences":null,"seq_region_name":"12","start":49421818,"strand":1,"transc…	[{"ensg":"ENSG00000167548","csq":"frameshift_variant","symbol":"KMT2D","lof":"HC","lof_flag":null,"Spleen":0.28788484606157544,"Brain_FrontalCortex_BA9_":0.4404761904761905,"SmallIntestine_TerminalIleum":0.32876712328767127,"Skin_SunExposed_Lowerleg_":0.3719790434341727,"Artery_Coronary":0.3745835316515945,"Brain_Hippocampus":0.45973847212663455,"Esophagus_Muscularis":0.39537712895377125,"Brain_N…	ENSG00000167548	frameshift_variant	KMT2D	HC	NA	2.8788e-01	4.4048e-01	3.2877e-01	3.7198e-01	3.7458e-01	4.5974e-01	3.9538e-01	4.2034e-01	3.8701e-01	4.3515e-01	3.2762e-01	4.0129e-01	4.4188e-01	3.6389e-01	3.1530e-01	3.7048e-01	3.3967e-01	3.2323e-01	3.5542e-01	3.7242e-01
12:49422742:CTGAA:C	584	2019-02-06 16:04:45.864588	2019-02-06 16:04:45.893360	0	0	0	0	0	0	0	1	0	0	0	0		0	not_LoF	1	158	12:49422742	["CTGAA","C"]	{"assembly_name":"GRCh37","allele_string":"TGAA/-","ancestral":null,"colocated_variants":null,"context":null,"end":49422746,"id":"12_49422743_TGAA/-","input":"12\t49422742\t.\tCTGAA\tC\t.\t.\tGT","intergenic_consequences":null,"most_severe_consequence":"splice_acceptor_variant","motif_feature_consequences":null,"regulatory_feature_consequences":null,"seq_region_name":"12","start":49422743,"strand…	[{"ensg":"ENSG00000167548","csq":"splice_acceptor_variant","symbol":"KMT2D","lof":"HC","lof_flag":null,"Spleen":0.28788484606157544,"Brain_FrontalCortex_BA9_":0.4404761904761905,"SmallIntestine_TerminalIleum":0.32876712328767127,"Skin_SunExposed_Lowerleg_":0.3719790434341727,"Artery_Coronary":0.3745835316515945,"Brain_Hippocampus":0.45973847212663455,"Esophagus_Muscularis":0.39537712895377125,"Br…	ENSG00000167548	splice_acceptor_variant	KMT2D	HC	NA	2.8788e-01	4.4048e-01	3.2877e-01	3.7198e-01	3.7458e-01	4.5974e-01	3.9538e-01	4.2034e-01	3.8701e-01	4.3515e-01	3.2762e-01	4.0129e-01	4.4188e-01	3.6389e-01	3.1530e-01	3.7048e-01	3.3967e-01	3.2323e-01	3.5542e-01	3.7242e-01
12:49422743:T:C	585	2019-02-06 16:05:09.177225	2019-02-06 16:05:09.200228	0	0	0	0	0	0	0	1	0	0	0	0		0	likely_not_LoF	1	159	12:49422743	["T","C"]	{"assembly_name":"GRCh37","allele_string":"T/C","ancestral":null,"colocated_variants":[{"aa_allele":"C","aa_maf":0.0,"afr_allele":"C","afr_maf":0.0,"allele_string":"T/C","amr_allele":"C","amr_maf":0.0,"clin_sig":null,"end":49422743,"eas_allele":"C","eas_maf":0.0014,"ea_allele":null,"ea_maf":null,"eur_allele":"C","eur_maf":0.0,"exac_adj_allele":"C","exac_adj_maf":8.64E-5,"exac_allele":null,"exac_a…	[{"ensg":"ENSG00000167548","csq":"splice_acceptor_variant","symbol":"KMT2D","lof":"HC","lof_flag":null,"Spleen":0.28788484606157544,"Brain_FrontalCortex_BA9_":0.4404761904761905,"SmallIntestine_TerminalIleum":0.32876712328767127,"Skin_SunExposed_Lowerleg_":0.3719790434341727,"Artery_Coronary":0.3745835316515945,"Brain_Hippocampus":0.45973847212663455,"Esophagus_Muscularis":0.39537712895377125,"Br…	ENSG00000167548	splice_acceptor_variant	KMT2D	HC	NA	2.8788e-01	4.4048e-01	3.2877e-01	3.7198e-01	3.7458e-01	4.5974e-01	3.9538e-01	4.2034e-01	3.8701e-01	4.3515e-01	3.2762e-01	4.0129e-01	4.4188e-01	3.6389e-01	3.1530e-01	3.7048e-01	3.3967e-01	3.2323e-01	3.5542e-01	3.7242e-01
12:49424957:C:T	586	2019-02-06 16:05:31.837779	2019-02-06 16:05:31.859437	0	0	0	0	0	0	0	0	0	0	0	0		0	LoF	1	160	12:49424957	["C","T"]	{"assembly_name":"GRCh37","allele_string":"C/T","ancestral":null,"colocated_variants":null,"context":null,"end":49424957,"id":"12_49424957_C/T","input":"12\t49424957\t.\tC\tT\t.\t.\tGT","intergenic_consequences":null,"most_severe_consequence":"splice_donor_variant","motif_feature_consequences":null,"regulatory_feature_consequences":[{"allele_num":1,"biotype":"TF_binding_site","consequence_terms":…	[{"ensg":"ENSG00000167548","csq":"splice_donor_variant","symbol":"KMT2D","lof":"HC","lof_flag":null,"Spleen":0.28788484606157544,"Brain_FrontalCortex_BA9_":0.4404761904761905,"SmallIntestine_TerminalIleum":0.32876712328767127,"Skin_SunExposed_Lowerleg_":0.3719790434341727,"Artery_Coronary":0.3745835316515945,"Brain_Hippocampus":0.45973847212663455,"Esophagus_Muscularis":0.39537712895377125,"Brain…	ENSG00000167548	splice_donor_variant	KMT2D	HC	NA	2.8788e-01	4.4048e-01	3.2877e-01	3.7198e-01	3.7458e-01	4.5974e-01	3.9538e-01	4.2034e-01	3.8701e-01	4.3515e-01	3.2762e-01	4.0129e-01	4.4188e-01	3.6389e-01	3.1530e-01	3.7048e-01	3.3967e-01	3.2323e-01	3.5542e-01	3.7242e-01
12:49426247:G:A	587	2019-02-06 16:06:25.710364	2019-02-06 16:06:26.616629	0	1	0	0	0	0	0	0	0	0	0	1		0	likely_not_LoF	1	161	12:49426247	["G","A"]	{"assembly_name":"GRCh37","allele_string":"G/A","ancestral":null,"colocated_variants":[{"aa_allele":null,"aa_maf":null,"afr_allele":null,"afr_maf":null,"allele_string":"HGMD_MUTATION","amr_allele":null,"amr_maf":null,"clin_sig":null,"end":49426247,"eas_allele":null,"eas_maf":null,"ea_allele":null,"ea_maf":null,"eur_allele":null,"eur_maf":null,"exac_adj_allele":null,"exac_adj_maf":null,"exac_allel…	[{"ensg":"ENSG00000167548","csq":"stop_gained","symbol":"KMT2D","lof":"HC","lof_flag":null,"Spleen":0.28788484606157544,"Brain_FrontalCortex_BA9_":0.4404761904761905,"SmallIntestine_TerminalIleum":0.32876712328767127,"Skin_SunExposed_Lowerleg_":0.3719790434341727,"Artery_Coronary":0.3745835316515945,"Brain_Hippocampus":0.45973847212663455,"Esophagus_Muscularis":0.39537712895377125,"Brain_Nucleusa…	ENSG00000167548	stop_gained	KMT2D	HC	NA	2.8788e-01	4.4048e-01	3.2877e-01	3.7198e-01	3.7458e-01	4.5974e-01	3.9538e-01	4.2034e-01	3.8701e-01	4.3515e-01	3.2762e-01	4.0129e-01	4.4188e-01	3.6389e-01	3.1530e-01	3.7048e-01	3.3967e-01	3.2323e-01	3.5542e-01	3.7242e-01
12:49426353:CTGATG:C	588	2019-02-06 16:06:46.692078	2019-02-06 16:06:46.717701	0	1	0	0	0	0	1	0	0	0	0	1		0	not_LoF	1	162	12:49426353	["CTGATG","C"]	{"assembly_name":"GRCh37","allele_string":"TGATG/-","ancestral":null,"colocated_variants":null,"context":null,"end":49426358,"id":"12_49426354_TGATG/-","input":"12\t49426353\t.\tCTGATG\tC\t.\t.\tGT","intergenic_consequences":null,"most_severe_consequence":"frameshift_variant","motif_feature_consequences":null,"regulatory_feature_consequences":null,"seq_region_name":"12","start":49426354,"strand":…	[{"ensg":"ENSG00000167548","csq":"frameshift_variant","symbol":"KMT2D","lof":"HC","lof_flag":null,"Spleen":0.28788484606157544,"Brain_FrontalCortex_BA9_":0.4404761904761905,"SmallIntestine_TerminalIleum":0.32876712328767127,"Skin_SunExposed_Lowerleg_":0.3719790434341727,"Artery_Coronary":0.3745835316515945,"Brain_Hippocampus":0.45973847212663455,"Esophagus_Muscularis":0.39537712895377125,"Brain_N…	ENSG00000167548	frameshift_variant	KMT2D	HC	NA	2.8788e-01	4.4048e-01	3.2877e-01	3.7198e-01	3.7458e-01	4.5974e-01	3.9538e-01	4.2034e-01	3.8701e-01	4.3515e-01	3.2762e-01	4.0129e-01	4.4188e-01	3.6389e-01	3.1530e-01	3.7048e-01	3.3967e-01	3.2323e-01	3.5542e-01	3.7242e-01
12:49426361:T:TAC	589	2019-02-06 16:07:03.044436	2019-02-06 16:07:03.078480	0	0	0	0	0	0	1	0	0	0	0	1		0	not_LoF	1	163	12:49426361	["T","TAC"]	{"assembly_name":"GRCh37","allele_string":"-/AC","ancestral":null,"colocated_variants":null,"context":null,"end":49426361,"id":"12_49426362_-/AC","input":"12\t49426361\t.\tT\tTAC\t.\t.\tGT","intergenic_consequences":null,"most_severe_consequence":"frameshift_variant","motif_feature_consequences":null,"regulatory_feature_consequences":null,"seq_region_name":"12","start":49426362,"strand":1,"transc…	[{"ensg":"ENSG00000167548","csq":"frameshift_variant","symbol":"KMT2D","lof":"HC","lof_flag":null,"Spleen":0.28788484606157544,"Brain_FrontalCortex_BA9_":0.4404761904761905,"SmallIntestine_TerminalIleum":0.32876712328767127,"Skin_SunExposed_Lowerleg_":0.3719790434341727,"Artery_Coronary":0.3745835316515945,"Brain_Hippocampus":0.45973847212663455,"Esophagus_Muscularis":0.39537712895377125,"Brain_N…	ENSG00000167548	frameshift_variant	KMT2D	HC	NA	2.8788e-01	4.4048e-01	3.2877e-01	3.7198e-01	3.7458e-01	4.5974e-01	3.9538e-01	4.2034e-01	3.8701e-01	4.3515e-01	3.2762e-01	4.0129e-01	4.4188e-01	3.6389e-01	3.1530e-01	3.7048e-01	3.3967e-01	3.2323e-01	3.5542e-01	3.7242e-01
12:49431178:G:A	590	2019-02-06 16:07:30.370187	2019-02-06 16:07:30.394232	0	1	0	1	0	0	0	0	0	0	0	1		0	not_LoF	1	164	12:49431178	["G","A"]	{"assembly_name":"GRCh37","allele_string":"G/A","ancestral":null,"colocated_variants":[{"aa_allele":null,"aa_maf":null,"afr_allele":null,"afr_maf":null,"allele_string":"HGMD_MUTATION","amr_allele":null,"amr_maf":null,"clin_sig":null,"end":49431178,"eas_allele":null,"eas_maf":null,"ea_allele":null,"ea_maf":null,"eur_allele":null,"eur_maf":null,"exac_adj_allele":null,"exac_adj_maf":null,"exac_allel…	[{"ensg":"ENSG00000167548","csq":"stop_gained","symbol":"KMT2D","lof":"HC","lof_flag":null,"Spleen":0.28788484606157544,"Brain_FrontalCortex_BA9_":0.4404761904761905,"SmallIntestine_TerminalIleum":0.32876712328767127,"Skin_SunExposed_Lowerleg_":0.3719790434341727,"Artery_Coronary":0.3745835316515945,"Brain_Hippocampus":0.45973847212663455,"Esophagus_Muscularis":0.39537712895377125,"Brain_Nucleusa…	ENSG00000167548	stop_gained	KMT2D	HC	NA	2.8788e-01	4.4048e-01	3.2877e-01	3.7198e-01	3.7458e-01	4.5974e-01	3.9538e-01	4.2034e-01	3.8701e-01	4.3515e-01	3.2762e-01	4.0129e-01	4.4188e-01	3.6389e-01	3.1530e-01	3.7048e-01	3.3967e-01	3.2323e-01	3.5542e-01	3.7242e-01
12:49433243:CCTCGACTCAGCTG:C	591	2019-02-06 16:07:48.593649	2019-02-06 16:07:48.599060	0	1	0	0	0	0	0	0	0	0	0	0		0	not_LoF	1	165	12:49433243	["CCTCGACTCAGCTG","C"]	{"assembly_name":"GRCh37","allele_string":"CTCGACTCAGCTG/-","ancestral":null,"colocated_variants":null,"context":null,"end":49433256,"id":"12_49433244_CTCGACTCAGCTG/-","input":"12\t49433243\t.\tCCTCGACTCAGCTG\tC\t.\t.\tGT","intergenic_consequences":null,"most_severe_consequence":"frameshift_variant","motif_feature_consequences":null,"regulatory_feature_consequences":null,"seq_region_name":"12","s…	[{"ensg":"ENSG00000167548","csq":"frameshift_variant","symbol":"KMT2D","lof":"HC","lof_flag":null,"Spleen":0.28788484606157544,"Brain_FrontalCortex_BA9_":0.4404761904761905,"SmallIntestine_TerminalIleum":0.32876712328767127,"Skin_SunExposed_Lowerleg_":0.3719790434341727,"Artery_Coronary":0.3745835316515945,"Brain_Hippocampus":0.45973847212663455,"Esophagus_Muscularis":0.39537712895377125,"Brain_N…	ENSG00000167548	frameshift_variant	KMT2D	HC	NA	2.8788e-01	4.4048e-01	3.2877e-01	3.7198e-01	3.7458e-01	4.5974e-01	3.9538e-01	4.2034e-01	3.8701e-01	4.3515e-01	3.2762e-01	4.0129e-01	4.4188e-01	3.6389e-01	3.1530e-01	3.7048e-01	3.3967e-01	3.2323e-01	3.5542e-01	3.7242e-01
12:49434844:G:A	592	2019-02-06 16:08:09.583257	2019-02-06 16:08:15.038367	0	1	0	1	0	0	0	0	0	0	0	0		0	likely_LoF	1	166	12:49434844	["G","A"]	{"assembly_name":"GRCh37","allele_string":"G/A","ancestral":null,"colocated_variants":null,"context":null,"end":49434844,"id":"12_49434844_G/A","input":"12\t49434844\t.\tG\tA\t.\t.\tGT","intergenic_consequences":null,"most_severe_consequence":"stop_gained","motif_feature_consequences":null,"regulatory_feature_consequences":null,"seq_region_name":"12","start":49434844,"strand":1,"transcript_conseq…	[{"ensg":"ENSG00000167548","csq":"stop_gained","symbol":"KMT2D","lof":"HC","lof_flag":null,"Spleen":0.28788484606157544,"Brain_FrontalCortex_BA9_":0.4404761904761905,"SmallIntestine_TerminalIleum":0.32876712328767127,"Skin_SunExposed_Lowerleg_":0.3719790434341727,"Artery_Coronary":0.3745835316515945,"Brain_Hippocampus":0.45973847212663455,"Esophagus_Muscularis":0.39537712895377125,"Brain_Nucleusa…	ENSG00000167548	stop_gained	KMT2D	HC	NA	2.8788e-01	4.4048e-01	3.2877e-01	3.7198e-01	3.7458e-01	4.5974e-01	3.9538e-01	4.2034e-01	3.8701e-01	4.3515e-01	3.2762e-01	4.0129e-01	4.4188e-01	3.6389e-01	3.1530e-01	3.7048e-01	3.3967e-01	3.2323e-01	3.5542e-01	3.7242e-01
12:49435490:T:C	593	2019-02-06 16:08:35.305718	2019-02-07 21:06:33.097672	0	1	0	1	0	0	0	0	0	0	0	0		0	likely_LoF	1	167	12:49435490	["T","C"]	{"assembly_name":"GRCh37","allele_string":"T/C","ancestral":null,"colocated_variants":[{"aa_allele":null,"aa_maf":null,"afr_allele":"C","afr_maf":0.0,"allele_string":"T/C","amr_allele":null,"amr_maf":null,"clin_sig":null,"end":49435490,"eas_allele":null,"eas_maf":null,"ea_allele":null,"ea_maf":null,"eur_allele":null,"eur_maf":null,"exac_adj_allele":"C","exac_adj_maf":0.0,"exac_allele":null,"exac_…	[{"ensg":"ENSG00000167548","csq":"splice_acceptor_variant","symbol":"KMT2D","lof":"HC","lof_flag":null,"Spleen":0.28788484606157544,"Brain_FrontalCortex_BA9_":0.4404761904761905,"SmallIntestine_TerminalIleum":0.32876712328767127,"Skin_SunExposed_Lowerleg_":0.3719790434341727,"Artery_Coronary":0.3745835316515945,"Brain_Hippocampus":0.45973847212663455,"Esophagus_Muscularis":0.39537712895377125,"Br…	ENSG00000167548	splice_acceptor_variant	KMT2D	HC	NA	2.8788e-01	4.4048e-01	3.2877e-01	3.7198e-01	3.7458e-01	4.5974e-01	3.9538e-01	4.2034e-01	3.8701e-01	4.3515e-01	3.2762e-01	4.0129e-01	4.4188e-01	3.6389e-01	3.1530e-01	3.7048e-01	3.3967e-01	3.2323e-01	3.5542e-01	3.7242e-01
12:49436523:C:T	594	2019-02-06 16:08:59.104160	2019-02-06 16:08:59.202839	0	0	0	0	0	0	0	1	0	0	0	0		0	likely_not_LoF	1	168	12:49436523	["C","T"]	{"assembly_name":"GRCh37","allele_string":"C/T","ancestral":null,"colocated_variants":[{"aa_allele":null,"aa_maf":null,"afr_allele":"T","afr_maf":0.0,"allele_string":"C/T","amr_allele":null,"amr_maf":null,"clin_sig":null,"end":49436523,"eas_allele":null,"eas_maf":null,"ea_allele":null,"ea_maf":null,"eur_allele":null,"eur_maf":null,"exac_adj_allele":"T","exac_adj_maf":0.0,"exac_allele":null,"exac_…	[{"ensg":"ENSG00000167548","csq":"splice_donor_variant","symbol":"KMT2D","lof":"HC","lof_flag":null,"Spleen":0.28788484606157544,"Brain_FrontalCortex_BA9_":0.4404761904761905,"SmallIntestine_TerminalIleum":0.32876712328767127,"Skin_SunExposed_Lowerleg_":0.3719790434341727,"Artery_Coronary":0.3745835316515945,"Brain_Hippocampus":0.45973847212663455,"Esophagus_Muscularis":0.39537712895377125,"Brain…	ENSG00000167548	splice_donor_variant	KMT2D	HC	NA	2.8788e-01	4.4048e-01	3.2877e-01	3.7198e-01	3.7458e-01	4.5974e-01	3.9538e-01	4.2034e-01	3.8701e-01	4.3515e-01	3.2762e-01	4.0129e-01	4.4188e-01	3.6389e-01	3.1530e-01	3.7048e-01	3.3967e-01	3.2323e-01	3.5542e-01	3.7242e-01
12:49437212:C:T	595	2019-02-06 16:09:21.753152	2019-02-06 16:09:21.777001	0	0	0	0	0	0	0	0	0	0	0	1		0	likely_LoF	1	169	12:49437212	["C","T"]	{"assembly_name":"GRCh37","allele_string":"C/T","ancestral":null,"colocated_variants":[{"aa_allele":null,"aa_maf":null,"afr_allele":"T","afr_maf":1.211E-4,"allele_string":"C/T","amr_allele":null,"amr_maf":null,"clin_sig":null,"end":49437212,"eas_allele":null,"eas_maf":null,"ea_allele":null,"ea_maf":null,"eur_allele":null,"eur_maf":null,"exac_adj_allele":"T","exac_adj_maf":8.642E-5,"exac_allele":n…	[{"ensg":"ENSG00000167548","csq":"splice_acceptor_variant","symbol":"KMT2D","lof":"HC","lof_flag":"NAGNAG_SITE","Spleen":0.28788484606157544,"Brain_FrontalCortex_BA9_":0.4404761904761905,"SmallIntestine_TerminalIleum":0.32876712328767127,"Skin_SunExposed_Lowerleg_":0.3719790434341727,"Artery_Coronary":0.3745835316515945,"Brain_Hippocampus":0.45973847212663455,"Esophagus_Muscularis":0.395377128953…	ENSG00000167548	splice_acceptor_variant	KMT2D	HC	NAGNAG_SITE	2.8788e-01	4.4048e-01	3.2877e-01	3.7198e-01	3.7458e-01	4.5974e-01	3.9538e-01	4.2034e-01	3.8701e-01	4.3515e-01	3.2762e-01	4.0129e-01	4.4188e-01	3.6389e-01	3.1530e-01	3.7048e-01	3.3967e-01	3.2323e-01	3.5542e-01	3.7242e-01
12:49437783:T:C	596	2019-02-06 16:09:45.441439	2019-02-06 16:09:45.500561	0	1	0	0	0	0	0	0	0	0	0	1		0	likely_LoF	1	170	12:49437783	["T","C"]	{"assembly_name":"GRCh37","allele_string":"T/C","ancestral":null,"colocated_variants":null,"context":null,"end":49437783,"id":"12_49437783_T/C","input":"12\t49437783\t.\tT\tC\t.\t.\tGT","intergenic_consequences":null,"most_severe_consequence":"splice_acceptor_variant","motif_feature_consequences":null,"regulatory_feature_consequences":[{"allele_num":1,"biotype":"TF_binding_site","consequence_term…	[{"ensg":"ENSG00000167548","csq":"splice_acceptor_variant","symbol":"KMT2D","lof":"HC","lof_flag":null,"Spleen":0.28788484606157544,"Brain_FrontalCortex_BA9_":0.4404761904761905,"SmallIntestine_TerminalIleum":0.32876712328767127,"Skin_SunExposed_Lowerleg_":0.3719790434341727,"Artery_Coronary":0.3745835316515945,"Brain_Hippocampus":0.45973847212663455,"Esophagus_Muscularis":0.39537712895377125,"Br…	ENSG00000167548	splice_acceptor_variant	KMT2D	HC	NA	2.8788e-01	4.4048e-01	3.2877e-01	3.7198e-01	3.7458e-01	4.5974e-01	3.9538e-01	4.2034e-01	3.8701e-01	4.3515e-01	3.2762e-01	4.0129e-01	4.4188e-01	3.6389e-01	3.1530e-01	3.7048e-01	3.3967e-01	3.2323e-01	3.5542e-01	3.7242e-01
12:49440084:G:C	597	2019-02-06 16:10:07.013242	2019-02-06 16:10:07.036260	0	0	0	1	0	0	0	0	0	0	0	0		0	LoF	1	171	12:49440084	["G","C"]	{"assembly_name":"GRCh37","allele_string":"G/C","ancestral":null,"colocated_variants":[{"aa_allele":null,"aa_maf":null,"afr_allele":null,"afr_maf":null,"allele_string":"G/A/C","amr_allele":null,"amr_maf":null,"clin_sig":null,"end":49440084,"eas_allele":null,"eas_maf":null,"ea_allele":null,"ea_maf":null,"eur_allele":null,"eur_maf":null,"exac_adj_allele":"A","exac_adj_maf":0.0,"exac_allele":null,"e…	[{"ensg":"ENSG00000167548","csq":"stop_gained","symbol":"KMT2D","lof":"HC","lof_flag":null,"Spleen":0.28788484606157544,"Brain_FrontalCortex_BA9_":0.4404761904761905,"SmallIntestine_TerminalIleum":0.32876712328767127,"Skin_SunExposed_Lowerleg_":0.3719790434341727,"Artery_Coronary":0.3745835316515945,"Brain_Hippocampus":0.45973847212663455,"Esophagus_Muscularis":0.39537712895377125,"Brain_Nucleusa…	ENSG00000167548	stop_gained	KMT2D	HC	NA	2.8788e-01	4.4048e-01	3.2877e-01	3.7198e-01	3.7458e-01	4.5974e-01	3.9538e-01	4.2034e-01	3.8701e-01	4.3515e-01	3.2762e-01	4.0129e-01	4.4188e-01	3.6389e-01	3.1530e-01	3.7048e-01	3.3967e-01	3.2323e-01	3.5542e-01	3.7242e-01
12:49440141:G:T	598	2019-02-06 16:10:28.143458	2019-02-06 16:10:28.165219	0	1	0	0	0	0	0	0	0	0	0	0		0	likely_LoF	1	172	12:49440141	["G","T"]	{"assembly_name":"GRCh37","allele_string":"G/T","ancestral":null,"colocated_variants":[{"aa_allele":"T","aa_maf":0.0,"afr_allele":null,"afr_maf":null,"allele_string":"G/T","amr_allele":"T","amr_maf":0.0,"clin_sig":["pathogenic"],"end":49440141,"eas_allele":"T","eas_maf":0.0014,"ea_allele":null,"ea_maf":null,"eur_allele":"T","eur_maf":0.0,"exac_adj_allele":null,"exac_adj_maf":null,"exac_allele":nu…	[{"ensg":"ENSG00000167548","csq":"stop_gained","symbol":"KMT2D","lof":"HC","lof_flag":null,"Spleen":0.28788484606157544,"Brain_FrontalCortex_BA9_":0.4404761904761905,"SmallIntestine_TerminalIleum":0.32876712328767127,"Skin_SunExposed_Lowerleg_":0.3719790434341727,"Artery_Coronary":0.3745835316515945,"Brain_Hippocampus":0.45973847212663455,"Esophagus_Muscularis":0.39537712895377125,"Brain_Nucleusa…	ENSG00000167548	stop_gained	KMT2D	HC	NA	2.8788e-01	4.4048e-01	3.2877e-01	3.7198e-01	3.7458e-01	4.5974e-01	3.9538e-01	4.2034e-01	3.8701e-01	4.3515e-01	3.2762e-01	4.0129e-01	4.4188e-01	3.6389e-01	3.1530e-01	3.7048e-01	3.3967e-01	3.2323e-01	3.5542e-01	3.7242e-01
12:49443734:G:A	599	2019-02-06 16:10:45.661200	2019-02-06 16:10:45.686818	0	0	0	0	0	0	0	0	0	0	0	1		0	likely_LoF	1	173	12:49443734	["G","A"]	{"assembly_name":"GRCh37","allele_string":"G/A","ancestral":null,"colocated_variants":[{"aa_allele":"A","aa_maf":0.0,"afr_allele":"A","afr_maf":0.0,"allele_string":"G/A","amr_allele":"A","amr_maf":8.0E-4,"clin_sig":null,"end":49443734,"eas_allele":"A","eas_maf":0.0,"ea_allele":null,"ea_maf":null,"eur_allele":"A","eur_maf":0.0,"exac_adj_allele":"A","exac_adj_maf":0.0,"exac_allele":null,"exac_afr_a…	[{"ensg":"ENSG00000167548","csq":"stop_gained","symbol":"KMT2D","lof":"HC","lof_flag":null,"Spleen":0.28788484606157544,"Brain_FrontalCortex_BA9_":0.4404761904761905,"SmallIntestine_TerminalIleum":0.32876712328767127,"Skin_SunExposed_Lowerleg_":0.3719790434341727,"Artery_Coronary":0.3745835316515945,"Brain_Hippocampus":0.45973847212663455,"Esophagus_Muscularis":0.39537712895377125,"Brain_Nucleusa…	ENSG00000167548	stop_gained	KMT2D	HC	NA	2.8788e-01	4.4048e-01	3.2877e-01	3.7198e-01	3.7458e-01	4.5974e-01	3.9538e-01	4.2034e-01	3.8701e-01	4.3515e-01	3.2762e-01	4.0129e-01	4.4188e-01	3.6389e-01	3.1530e-01	3.7048e-01	3.3967e-01	3.2323e-01	3.5542e-01	3.7242e-01
12:49445149:G:A	600	2019-02-06 16:11:54.558086	2019-02-06 16:11:54.608209	1	1	0	0	0	0	0	0	0	1	0	0		0	not_LoF	1	174	12:49445149	["G","A"]	{"assembly_name":"GRCh37","allele_string":"G/A","ancestral":null,"colocated_variants":[{"aa_allele":null,"aa_maf":null,"afr_allele":"A","afr_maf":0.0,"allele_string":"G/A","amr_allele":null,"amr_maf":null,"clin_sig":null,"end":49445149,"eas_allele":null,"eas_maf":null,"ea_allele":null,"ea_maf":null,"eur_allele":null,"eur_maf":null,"exac_adj_allele":"A","exac_adj_maf":8.744E-5,"exac_allele":null,"…	[{"ensg":"ENSG00000167548","csq":"stop_gained","symbol":"KMT2D","lof":"HC","lof_flag":null,"Spleen":0.28788484606157544,"Brain_FrontalCortex_BA9_":0.4404761904761905,"SmallIntestine_TerminalIleum":0.32876712328767127,"Skin_SunExposed_Lowerleg_":0.3719790434341727,"Artery_Coronary":0.3745835316515945,"Brain_Hippocampus":0.45973847212663455,"Esophagus_Muscularis":0.39537712895377125,"Brain_Nucleusa…	ENSG00000167548	stop_gained	KMT2D	HC	NA	2.8788e-01	4.4048e-01	3.2877e-01	3.7198e-01	3.7458e-01	4.5974e-01	3.9538e-01	4.2034e-01	3.8701e-01	4.3515e-01	3.2762e-01	4.0129e-01	4.4188e-01	3.6389e-01	3.1530e-01	3.7048e-01	3.3967e-01	3.2323e-01	3.5542e-01	3.7242e-01
12:49445485:G:GT	601	2019-02-06 16:15:03.674638	2019-02-06 16:15:03.698966	1	1	0	0	0	0	0	0	0	1	0	0		0	not_LoF	1	175	12:49445485	["G","GT"]	{"assembly_name":"GRCh37","allele_string":"-/T","ancestral":null,"colocated_variants":[{"aa_allele":null,"aa_maf":null,"afr_allele":"T","afr_maf":0.0,"allele_string":"-/T","amr_allele":null,"amr_maf":null,"clin_sig":null,"end":49445485,"eas_allele":null,"eas_maf":null,"ea_allele":null,"ea_maf":null,"eur_allele":null,"eur_maf":null,"exac_adj_allele":"T","exac_adj_maf":8.7E-5,"exac_allele":null,"ex…	[{"ensg":"ENSG00000167548","csq":"frameshift_variant","symbol":"KMT2D","lof":"HC","lof_flag":null,"Spleen":0.28788484606157544,"Brain_FrontalCortex_BA9_":0.4404761904761905,"SmallIntestine_TerminalIleum":0.32876712328767127,"Skin_SunExposed_Lowerleg_":0.3719790434341727,"Artery_Coronary":0.3745835316515945,"Brain_Hippocampus":0.45973847212663455,"Esophagus_Muscularis":0.39537712895377125,"Brain_N…	ENSG00000167548	frameshift_variant	KMT2D	HC	NA	2.8788e-01	4.4048e-01	3.2877e-01	3.7198e-01	3.7458e-01	4.5974e-01	3.9538e-01	4.2034e-01	3.8701e-01	4.3515e-01	3.2762e-01	4.0129e-01	4.4188e-01	3.6389e-01	3.1530e-01	3.7048e-01	3.3967e-01	3.2323e-01	3.5542e-01	3.7242e-01
12:49447269:G:A	602	2019-02-06 16:20:15.593038	2019-02-06 16:20:15.622481	0	0	0	0	0	0	0	0	0	0	0	0		0	LoF	1	176	12:49447269	["G","A"]	{"assembly_name":"GRCh37","allele_string":"G/A","ancestral":null,"colocated_variants":[{"aa_allele":null,"aa_maf":null,"afr_allele":"A","afr_maf":0.0,"allele_string":"G/A","amr_allele":null,"amr_maf":null,"clin_sig":null,"end":49447269,"eas_allele":null,"eas_maf":null,"ea_allele":null,"ea_maf":null,"eur_allele":null,"eur_maf":null,"exac_adj_allele":"A","exac_adj_maf":0.0,"exac_allele":null,"exac_…	[{"ensg":"ENSG00000167548","csq":"stop_gained","symbol":"KMT2D","lof":"HC","lof_flag":null,"Spleen":0.28788484606157544,"Brain_FrontalCortex_BA9_":0.4404761904761905,"SmallIntestine_TerminalIleum":0.32876712328767127,"Skin_SunExposed_Lowerleg_":0.3719790434341727,"Artery_Coronary":0.3745835316515945,"Brain_Hippocampus":0.45973847212663455,"Esophagus_Muscularis":0.39537712895377125,"Brain_Nucleusa…	ENSG00000167548	stop_gained	KMT2D	HC	NA	2.8788e-01	4.4048e-01	3.2877e-01	3.7198e-01	3.7458e-01	4.5974e-01	3.9538e-01	4.2034e-01	3.8701e-01	4.3515e-01	3.2762e-01	4.0129e-01	4.4188e-01	3.6389e-01	3.1530e-01	3.7048e-01	3.3967e-01	3.2323e-01	3.5542e-01	3.7242e-01
12:116413127:T:TA	603	2019-02-06 16:20:42.142479	2019-02-06 16:20:42.183287	0	0	0	1	0	0	0	0	1	0	0	1		0	not_LoF	1	177	12:116413127	["T","TA"]	{"assembly_name":"GRCh37","allele_string":"-/A","ancestral":null,"colocated_variants":[{"aa_allele":null,"aa_maf":null,"afr_allele":"A","afr_maf":0.0,"allele_string":"-/A","amr_allele":null,"amr_maf":null,"clin_sig":null,"end":116413127,"eas_allele":null,"eas_maf":null,"ea_allele":null,"ea_maf":null,"eur_allele":null,"eur_maf":null,"exac_adj_allele":"A","exac_adj_maf":0.0,"exac_allele":null,"exac…	[{"ensg":"ENSG00000123066","csq":"frameshift_variant","symbol":"MED13L","lof":"HC","lof_flag":null,"Spleen":0.007494646680942184,"Brain_FrontalCortex_BA9_":0.0,"SmallIntestine_TerminalIleum":0.015834348355663823,"Skin_SunExposed_Lowerleg_":0.007979131502224951,"Artery_Coronary":0.008012018027040562,"Brain_Hippocampus":0.0,"Esophagus_Muscularis":0.008673818762839534,"Brain_Nucleusaccumbens_basalga…	ENSG00000123066	frameshift_variant	MED13L	HC	NA	7.4946e-03	0.0000e+00	1.5834e-02	7.9791e-03	8.0120e-03	0.0000e+00	8.6738e-03	0.0000e+00	9.7242e-03	0.0000e+00	1.3685e-02	0.0000e+00	1.4625e-02	8.1232e-03	0.0000e+00	6.7912e-03	0.0000e+00	0.0000e+00	1.1364e-02	0.0000e+00
12:116413155:C:G	604	2019-02-06 16:21:03.012256	2019-02-06 16:21:03.068469	0	0	0	0	0	0	0	0	1	0	0	1		0	not_LoF	1	178	12:116413155	["C","G"]	{"assembly_name":"GRCh37","allele_string":"C/G","ancestral":null,"colocated_variants":[{"aa_allele":null,"aa_maf":null,"afr_allele":"G","afr_maf":0.0,"allele_string":"C/G","amr_allele":null,"amr_maf":null,"clin_sig":null,"end":116413155,"eas_allele":null,"eas_maf":null,"ea_allele":null,"ea_maf":null,"eur_allele":null,"eur_maf":null,"exac_adj_allele":"G","exac_adj_maf":0.0,"exac_allele":null,"exac…	[{"ensg":"ENSG00000123066","csq":"splice_acceptor_variant","symbol":"MED13L","lof":"HC","lof_flag":null,"Spleen":0.007494646680942184,"Brain_FrontalCortex_BA9_":0.0,"SmallIntestine_TerminalIleum":0.015834348355663823,"Skin_SunExposed_Lowerleg_":0.007979131502224951,"Artery_Coronary":0.008012018027040562,"Brain_Hippocampus":0.0,"Esophagus_Muscularis":0.008673818762839534,"Brain_Nucleusaccumbens_ba…	ENSG00000123066	splice_acceptor_variant	MED13L	HC	NA	7.4946e-03	0.0000e+00	1.5834e-02	7.9791e-03	8.0120e-03	0.0000e+00	8.6738e-03	0.0000e+00	9.7242e-03	0.0000e+00	1.3685e-02	0.0000e+00	1.4625e-02	8.1232e-03	0.0000e+00	6.7912e-03	0.0000e+00	0.0000e+00	1.1364e-02	0.0000e+00
12:116424912:A:T	605	2019-02-06 16:21:18.021962	2019-02-08 16:42:58.446588	0	0	0	0	0	0	0	0	0	0	0	0		0	LoF	1	371	12:116424912	["A","T"]	{"assembly_name":"GRCh37","allele_string":"A/T","ancestral":null,"colocated_variants":null,"context":null,"end":116424912,"id":"12_116424912_A/T","input":"12\t116424912\t.\tA\tT\t.\t.\tGT","intergenic_consequences":null,"most_severe_consequence":"splice_donor_variant","motif_feature_consequences":null,"regulatory_feature_consequences":null,"seq_region_name":"12","start":116424912,"strand":1,"tran…	[{"ensg":"ENSG00000123066","csq":"splice_donor_variant","symbol":"MED13L","lof":"HC","lof_flag":null,"Spleen":0.765524625267666,"Brain_FrontalCortex_BA9_":0.9353507565337001,"SmallIntestine_TerminalIleum":0.7161997563946406,"Skin_SunExposed_Lowerleg_":0.6923431026545958,"Artery_Coronary":0.8167250876314471,"Brain_Hippocampus":0.9225280326197758,"Esophagus_Muscularis":0.822643232138781,"Brain_Nucl…	ENSG00000123066	splice_donor_variant	MED13L	HC	NA	7.6552e-01	9.3535e-01	7.1620e-01	6.9234e-01	8.1673e-01	9.2253e-01	8.2264e-01	9.1725e-01	8.1157e-01	9.1070e-01	7.7957e-01	7.0772e-01	8.9375e-01	7.1247e-01	7.8517e-01	6.6655e-01	7.8072e-01	7.1023e-01	7.4285e-01	7.9848e-01
12:116444201:C:CA	606	2019-02-06 16:21:35.286791	2019-02-06 16:21:35.322420	0	0	0	1	0	0	0	0	0	0	0	0		0	LoF	1	179	12:116444201	["C","CA"]	{"assembly_name":"GRCh37","allele_string":"-/A","ancestral":null,"colocated_variants":null,"context":null,"end":116444201,"id":"12_116444202_-/A","input":"12\t116444201\t.\tC\tCA\t.\t.\tGT","intergenic_consequences":null,"most_severe_consequence":"frameshift_variant","motif_feature_consequences":null,"regulatory_feature_consequences":null,"seq_region_name":"12","start":116444202,"strand":1,"trans…	[{"ensg":"ENSG00000123066","csq":"frameshift_variant","symbol":"MED13L","lof":"HC","lof_flag":null,"Spleen":0.765524625267666,"Brain_FrontalCortex_BA9_":0.9353507565337001,"SmallIntestine_TerminalIleum":0.7161997563946406,"Skin_SunExposed_Lowerleg_":0.6923431026545958,"Artery_Coronary":0.8167250876314471,"Brain_Hippocampus":0.9225280326197758,"Esophagus_Muscularis":0.822643232138781,"Brain_Nucleu…	ENSG00000123066	frameshift_variant	MED13L	HC	NA	7.6552e-01	9.3535e-01	7.1620e-01	6.9234e-01	8.1673e-01	9.2253e-01	8.2264e-01	9.1725e-01	8.1157e-01	9.1070e-01	7.7957e-01	7.0772e-01	8.9375e-01	7.1247e-01	7.8517e-01	6.6655e-01	7.8072e-01	7.1023e-01	7.4285e-01	7.9848e-01
12:116444217:CTG:C	607	2019-02-06 16:21:50.951933	2019-02-06 16:21:50.976034	0	0	0	0	0	0	0	1	0	0	0	0		0	not_LoF	1	180	12:116444217	["CTG","C"]	{"assembly_name":"GRCh37","allele_string":"TG/-","ancestral":null,"colocated_variants":[{"aa_allele":null,"aa_maf":null,"afr_allele":null,"afr_maf":0.0,"allele_string":"TG/-","amr_allele":null,"amr_maf":null,"clin_sig":null,"end":116444219,"eas_allele":null,"eas_maf":null,"ea_allele":null,"ea_maf":2.0E-4,"eur_allele":null,"eur_maf":null,"exac_adj_allele":null,"exac_adj_maf":0.0,"exac_allele":null…	[{"ensg":"ENSG00000123066","csq":"splice_acceptor_variant","symbol":"MED13L","lof":"HC","lof_flag":null,"Spleen":0.765524625267666,"Brain_FrontalCortex_BA9_":0.9353507565337001,"SmallIntestine_TerminalIleum":0.7161997563946406,"Skin_SunExposed_Lowerleg_":0.6923431026545958,"Artery_Coronary":0.8167250876314471,"Brain_Hippocampus":0.9225280326197758,"Esophagus_Muscularis":0.822643232138781,"Brain_N…	ENSG00000123066	splice_acceptor_variant	MED13L	HC	NA	7.6552e-01	9.3535e-01	7.1620e-01	6.9234e-01	8.1673e-01	9.2253e-01	8.2264e-01	9.1725e-01	8.1157e-01	9.1070e-01	7.7957e-01	7.0772e-01	8.9375e-01	7.1247e-01	7.8517e-01	6.6655e-01	7.8072e-01	7.1023e-01	7.4285e-01	7.9848e-01
12:116445442:C:A	608	2019-02-06 16:22:08.104101	2019-02-06 16:22:08.124994	1	1	1	0	0	0	0	0	0	0	0	0		0	not_LoF	1	181	12:116445442	["C","A"]	{"assembly_name":"GRCh37","allele_string":"C/A","ancestral":null,"colocated_variants":[{"aa_allele":null,"aa_maf":null,"afr_allele":"T","afr_maf":0.0,"allele_string":"C/T","amr_allele":null,"amr_maf":null,"clin_sig":null,"end":116445442,"eas_allele":null,"eas_maf":null,"ea_allele":null,"ea_maf":null,"eur_allele":null,"eur_maf":null,"exac_adj_allele":"T","exac_adj_maf":0.0,"exac_allele":null,"exac…	[{"ensg":"ENSG00000123066","csq":"splice_acceptor_variant","symbol":"MED13L","lof":"HC","lof_flag":null,"Spleen":0.765524625267666,"Brain_FrontalCortex_BA9_":0.9353507565337001,"SmallIntestine_TerminalIleum":0.7161997563946406,"Skin_SunExposed_Lowerleg_":0.6923431026545958,"Artery_Coronary":0.8167250876314471,"Brain_Hippocampus":0.9225280326197758,"Esophagus_Muscularis":0.822643232138781,"Brain_N…	ENSG00000123066	splice_acceptor_variant	MED13L	HC	NA	7.6552e-01	9.3535e-01	7.1620e-01	6.9234e-01	8.1673e-01	9.2253e-01	8.2264e-01	9.1725e-01	8.1157e-01	9.1070e-01	7.7957e-01	7.0772e-01	8.9375e-01	7.1247e-01	7.8517e-01	6.6655e-01	7.8072e-01	7.1023e-01	7.4285e-01	7.9848e-01
12:116445443:T:A	609	2019-02-06 16:22:30.342469	2019-02-06 16:22:30.370142	1	1	1	0	0	0	0	0	0	0	0	0		0	not_LoF	1	182	12:116445443	["T","A"]	{"assembly_name":"GRCh37","allele_string":"T/A","ancestral":null,"colocated_variants":[{"aa_allele":null,"aa_maf":null,"afr_allele":null,"afr_maf":null,"allele_string":"T/A","amr_allele":null,"amr_maf":null,"clin_sig":null,"end":116445443,"eas_allele":null,"eas_maf":null,"ea_allele":null,"ea_maf":null,"eur_allele":null,"eur_maf":null,"exac_adj_allele":null,"exac_adj_maf":null,"exac_allele":null,"…	[{"ensg":"ENSG00000123066","csq":"splice_acceptor_variant","symbol":"MED13L","lof":"HC","lof_flag":null,"Spleen":0.765524625267666,"Brain_FrontalCortex_BA9_":0.9353507565337001,"SmallIntestine_TerminalIleum":0.7161997563946406,"Skin_SunExposed_Lowerleg_":0.6923431026545958,"Artery_Coronary":0.8167250876314471,"Brain_Hippocampus":0.9225280326197758,"Esophagus_Muscularis":0.822643232138781,"Brain_N…	ENSG00000123066	splice_acceptor_variant	MED13L	HC	NA	7.6552e-01	9.3535e-01	7.1620e-01	6.9234e-01	8.1673e-01	9.2253e-01	8.2264e-01	9.1725e-01	8.1157e-01	9.1070e-01	7.7957e-01	7.0772e-01	8.9375e-01	7.1247e-01	7.8517e-01	6.6655e-01	7.8072e-01	7.1023e-01	7.4285e-01	7.9848e-01
12:116549319:T:A	610	2019-02-06 16:22:49.298970	2019-02-06 16:22:49.364473	1	1	1	0	0	0	0	0	0	0	0	0		0	not_LoF	1	183	12:116549319	["T","A"]	{"assembly_name":"GRCh37","allele_string":"T/A","ancestral":null,"colocated_variants":null,"context":null,"end":116549319,"id":"12_116549319_T/A","input":"12\t116549319\t.\tT\tA\t.\t.\tGT","intergenic_consequences":null,"most_severe_consequence":"splice_acceptor_variant","motif_feature_consequences":null,"regulatory_feature_consequences":[{"allele_num":1,"biotype":"enhancer","consequence_terms":[…	[{"ensg":"ENSG00000123066","csq":"splice_acceptor_variant","symbol":"MED13L","lof":"HC","lof_flag":null,"Spleen":0.765524625267666,"Brain_FrontalCortex_BA9_":0.9353507565337001,"SmallIntestine_TerminalIleum":0.7161997563946406,"Skin_SunExposed_Lowerleg_":0.6923431026545958,"Artery_Coronary":0.8167250876314471,"Brain_Hippocampus":0.9225280326197758,"Esophagus_Muscularis":0.822643232138781,"Brain_N…	ENSG00000123066	splice_acceptor_variant	MED13L	HC	NA	7.6552e-01	9.3535e-01	7.1620e-01	6.9234e-01	8.1673e-01	9.2253e-01	8.2264e-01	9.1725e-01	8.1157e-01	9.1070e-01	7.7957e-01	7.0772e-01	8.9375e-01	7.1247e-01	7.8517e-01	6.6655e-01	7.8072e-01	7.1023e-01	7.4285e-01	7.9848e-01
12:116714258:C:CT	611	2019-02-06 16:23:16.534825	2019-02-06 16:23:16.553584	0	1	0	0	0	0	0	0	1	1	0	0		0	not_LoF	1	184	12:116714258	["C","CT"]	{"assembly_name":"GRCh37","allele_string":"-/T","ancestral":null,"colocated_variants":null,"context":null,"end":116714258,"id":"12_116714259_-/T","input":"12\t116714258\t.\tC\tCT\t.\t.\tGT","intergenic_consequences":null,"most_severe_consequence":"frameshift_variant","motif_feature_consequences":null,"regulatory_feature_consequences":[{"allele_num":1,"biotype":"promoter","consequence_terms":["reg…	[{"ensg":"ENSG00000123066","csq":"frameshift_variant","symbol":"MED13L","lof":"HC","lof_flag":"PHYLOCSF_UNLIKELY_ORF","Spleen":0.0,"Brain_FrontalCortex_BA9_":0.0,"SmallIntestine_TerminalIleum":0.0,"Skin_SunExposed_Lowerleg_":0.0,"Artery_Coronary":0.0,"Brain_Hippocampus":0.0,"Esophagus_Muscularis":0.0,"Brain_Nucleusaccumbens_basalganglia_":0.0,"Artery_Tibial":0.0,"Brain_Hypothalamus":0.0,"Adipose_…	ENSG00000123066	frameshift_variant	MED13L	HC	PHYLOCSF_UNLIKELY_ORF	0.0000e+00	0.0000e+00	0.0000e+00	0.0000e+00	0.0000e+00	0.0000e+00	0.0000e+00	0.0000e+00	0.0000e+00	0.0000e+00	0.0000e+00	0.0000e+00	0.0000e+00	0.0000e+00	0.0000e+00	0.0000e+00	0.0000e+00	0.0000e+00	0.0000e+00	0.0000e+00
13:100637639:GTC:G	612	2019-02-06 16:23:41.184631	2019-02-06 16:23:41.242530	1	1	0	0	0	0	1	0	0	0	1	1		0	not_LoF	1	185	13:100637639	["GTC","G"]	{"assembly_name":"GRCh37","allele_string":"TC/-","ancestral":null,"colocated_variants":[{"aa_allele":null,"aa_maf":null,"afr_allele":null,"afr_maf":null,"allele_string":"TC/-","amr_allele":null,"amr_maf":null,"clin_sig":null,"end":100637641,"eas_allele":null,"eas_maf":null,"ea_allele":null,"ea_maf":null,"eur_allele":null,"eur_maf":null,"exac_adj_allele":null,"exac_adj_maf":null,"exac_allele":null…	[{"ensg":"ENSG00000043355","csq":"frameshift_variant","symbol":"ZIC2","lof":"HC","lof_flag":null,"Spleen":"NaN","Brain_FrontalCortex_BA9_":0.9185336048879836,"SmallIntestine_TerminalIleum":1.0,"Skin_SunExposed_Lowerleg_":1.0,"Artery_Coronary":1.0,"Brain_Hippocampus":0.9232558139534883,"Esophagus_Muscularis":1.0,"Brain_Nucleusaccumbens_basalganglia_":0.950920245398773,"Artery_Tibial":1.0,"Brain_Hy…	ENSG00000043355	frameshift_variant	ZIC2	HC	NA	NaN	9.1853e-01	1.0000e+00	1.0000e+00	1.0000e+00	9.2326e-01	1.0000e+00	9.5092e-01	1.0000e+00	9.1111e-01	1.0000e+00	1.0000e+00	8.7202e-01	1.0000e+00	1.0000e+00	1.0000e+00	1.0000e+00	1.0000e+00	1.0000e+00	1.0000e+00
13:100637641:C:CGGGGA	613	2019-02-06 16:24:00.822883	2019-02-06 16:24:00.863497	1	1	0	0	0	0	1	0	0	0	1	1		0	not_LoF	1	186	13:100637641	["C","CGGGGA"]	{"assembly_name":"GRCh37","allele_string":"-/GGGGA","ancestral":null,"colocated_variants":[{"aa_allele":null,"aa_maf":null,"afr_allele":"A","afr_maf":0.0,"allele_string":"-/GGGGA","amr_allele":null,"amr_maf":null,"clin_sig":null,"end":100637641,"eas_allele":null,"eas_maf":null,"ea_allele":null,"ea_maf":null,"eur_allele":null,"eur_maf":null,"exac_adj_allele":"A","exac_adj_maf":0.0,"exac_allele":nu…	[{"ensg":"ENSG00000043355","csq":"frameshift_variant","symbol":"ZIC2","lof":"HC","lof_flag":null,"Spleen":"NaN","Brain_FrontalCortex_BA9_":0.9185336048879836,"SmallIntestine_TerminalIleum":1.0,"Skin_SunExposed_Lowerleg_":1.0,"Artery_Coronary":1.0,"Brain_Hippocampus":0.9232558139534883,"Esophagus_Muscularis":1.0,"Brain_Nucleusaccumbens_basalganglia_":0.950920245398773,"Artery_Tibial":1.0,"Brain_Hy…	ENSG00000043355	frameshift_variant	ZIC2	HC	NA	NaN	9.1853e-01	1.0000e+00	1.0000e+00	1.0000e+00	9.2326e-01	1.0000e+00	9.5092e-01	1.0000e+00	9.1111e-01	1.0000e+00	1.0000e+00	8.7202e-01	1.0000e+00	1.0000e+00	1.0000e+00	1.0000e+00	1.0000e+00	1.0000e+00	1.0000e+00
13:115089483:C:T	614	2019-02-06 16:24:22.247284	2019-02-07 18:34:30.444852	0	0	0	1	0	0	0	0	0	0	1	1		0	likely_not_LoF	1	187	13:115089483	["C","T"]	{"assembly_name":"GRCh37","allele_string":"C/T","ancestral":null,"colocated_variants":null,"context":null,"end":115089483,"id":"13_115089483_C/T","input":"13\t115089483\t.\tC\tT\t.\t.\tGT","intergenic_consequences":null,"most_severe_consequence":"stop_gained","motif_feature_consequences":null,"regulatory_feature_consequences":null,"seq_region_name":"13","start":115089483,"strand":1,"transcript_co…	[{"ensg":"ENSG00000198824","csq":"stop_gained","symbol":"CHAMP1","lof":"HC","lof_flag":null,"Spleen":0.8070889018012783,"Brain_FrontalCortex_BA9_":0.9002079002079001,"SmallIntestine_TerminalIleum":0.8457943925233644,"Skin_SunExposed_Lowerleg_":0.8694214876033057,"Artery_Coronary":0.8124999999999999,"Brain_Hippocampus":0.8236196319018405,"Esophagus_Muscularis":0.8438356164383563,"Brain_Nucleusaccu…	ENSG00000198824	stop_gained	CHAMP1	HC	NA	8.0709e-01	9.0021e-01	8.4579e-01	8.6942e-01	8.1250e-01	8.2362e-01	8.4384e-01	8.0235e-01	8.2555e-01	8.6744e-01	7.8061e-01	7.5982e-01	9.3028e-01	7.8801e-01	7.5991e-01	8.4032e-01	8.5879e-01	7.5587e-01	7.4271e-01	7.6012e-01
13:115089513:A:T	615	2019-02-06 16:24:39.495260	2019-02-06 16:24:39.523628	0	0	0	0	0	0	0	0	0	0	1	1		0	likely_LoF	1	188	13:115089513	["A","T"]	{"assembly_name":"GRCh37","allele_string":"A/T","ancestral":null,"colocated_variants":[{"aa_allele":null,"aa_maf":null,"afr_allele":"G","afr_maf":0.0,"allele_string":"A/G","amr_allele":null,"amr_maf":null,"clin_sig":null,"end":115089513,"eas_allele":null,"eas_maf":null,"ea_allele":null,"ea_maf":null,"eur_allele":null,"eur_maf":null,"exac_adj_allele":"G","exac_adj_maf":0.0,"exac_allele":null,"exac…	[{"ensg":"ENSG00000198824","csq":"stop_gained","symbol":"CHAMP1","lof":"HC","lof_flag":null,"Spleen":0.8070889018012783,"Brain_FrontalCortex_BA9_":0.9002079002079001,"SmallIntestine_TerminalIleum":0.8457943925233644,"Skin_SunExposed_Lowerleg_":0.8694214876033057,"Artery_Coronary":0.8124999999999999,"Brain_Hippocampus":0.8236196319018405,"Esophagus_Muscularis":0.8438356164383563,"Brain_Nucleusaccu…	ENSG00000198824	stop_gained	CHAMP1	HC	NA	8.0709e-01	9.0021e-01	8.4579e-01	8.6942e-01	8.1250e-01	8.2362e-01	8.4384e-01	8.0235e-01	8.2555e-01	8.6744e-01	7.8061e-01	7.5982e-01	9.3028e-01	7.8801e-01	7.5991e-01	8.4032e-01	8.5879e-01	7.5587e-01	7.4271e-01	7.6012e-01
14:21859633:G:A	616	2019-02-06 16:24:54.657564	2019-02-06 16:24:54.688483	0	0	0	0	0	0	0	0	0	0	0	0		0	LoF	1	189	14:21859633	["G","A"]	{"assembly_name":"GRCh37","allele_string":"G/A","ancestral":null,"colocated_variants":[{"aa_allele":null,"aa_maf":null,"afr_allele":null,"afr_maf":null,"allele_string":"G/A","amr_allele":null,"amr_maf":null,"clin_sig":null,"end":21859633,"eas_allele":null,"eas_maf":null,"ea_allele":null,"ea_maf":null,"eur_allele":null,"eur_maf":null,"exac_adj_allele":"A","exac_adj_maf":0.0,"exac_allele":null,"exa…	[{"ensg":"ENSG00000100888","csq":"stop_gained","symbol":"CHD8","lof":"HC","lof_flag":null,"Spleen":0.25499412455934195,"Brain_FrontalCortex_BA9_":0.2872387727879057,"SmallIntestine_TerminalIleum":0.336053412462908,"Skin_SunExposed_Lowerleg_":0.3577981651376147,"Artery_Coronary":0.37954859511745737,"Brain_Hippocampus":0.24608775698066887,"Esophagus_Muscularis":0.3839107925129431,"Brain_Nucleusaccu…	ENSG00000100888	stop_gained	CHD8	HC	NA	2.5499e-01	2.8724e-01	3.3605e-01	3.5780e-01	3.7955e-01	2.4609e-01	3.8391e-01	2.6900e-01	4.4100e-01	2.4717e-01	3.4239e-01	3.7711e-01	3.6286e-01	3.5726e-01	2.0485e-01	3.3162e-01	3.4365e-01	3.0474e-01	3.4998e-01	2.7785e-01
14:21861632:CACTT:C	617	2019-02-06 16:25:08.614403	2019-02-06 16:25:10.126456	0	1	0	0	0	0	0	0	0	0	0	0		0	likely_LoF	1	190	14:21861632	["CACTT","C"]	{"assembly_name":"GRCh37","allele_string":"ACTT/-","ancestral":null,"colocated_variants":null,"context":null,"end":21861636,"id":"14_21861633_ACTT/-","input":"14\t21861632\t.\tCACTT\tC\t.\t.\tGT","intergenic_consequences":null,"most_severe_consequence":"splice_donor_variant","motif_feature_consequences":null,"regulatory_feature_consequences":null,"seq_region_name":"14","start":21861633,"strand":1…	[{"ensg":"ENSG00000100888","csq":"splice_donor_variant","symbol":"CHD8","lof":"HC","lof_flag":null,"Spleen":0.25499412455934195,"Brain_FrontalCortex_BA9_":0.2872387727879057,"SmallIntestine_TerminalIleum":0.336053412462908,"Skin_SunExposed_Lowerleg_":0.3577981651376147,"Artery_Coronary":0.37954859511745737,"Brain_Hippocampus":0.24608775698066887,"Esophagus_Muscularis":0.3839107925129431,"Brain_Nu…	ENSG00000100888	splice_donor_variant	CHD8	HC	NA	2.5499e-01	2.8724e-01	3.3605e-01	3.5780e-01	3.7955e-01	2.4609e-01	3.8391e-01	2.6900e-01	4.4100e-01	2.4717e-01	3.4239e-01	3.7711e-01	3.6286e-01	3.5726e-01	2.0485e-01	3.3162e-01	3.4365e-01	3.0474e-01	3.4998e-01	2.7785e-01
14:21869200:G:A	618	2019-02-06 16:25:27.563931	2019-02-06 16:25:27.587768	0	1	0	0	0	1	0	0	0	0	0	0		0	likely_LoF	1	191	14:21869200	["G","A"]	{"assembly_name":"GRCh37","allele_string":"G/A","ancestral":null,"colocated_variants":[{"aa_allele":null,"aa_maf":null,"afr_allele":null,"afr_maf":null,"allele_string":"G/A","amr_allele":null,"amr_maf":null,"clin_sig":null,"end":21869200,"eas_allele":null,"eas_maf":null,"ea_allele":null,"ea_maf":null,"eur_allele":null,"eur_maf":null,"exac_adj_allele":null,"exac_adj_maf":null,"exac_allele":null,"e…	[{"ensg":"ENSG00000100888","csq":"stop_gained","symbol":"CHD8","lof":"HC","lof_flag":null,"Spleen":0.25878051965008486,"Brain_FrontalCortex_BA9_":0.29212983548243665,"SmallIntestine_TerminalIleum":0.3434718100890208,"Skin_SunExposed_Lowerleg_":0.36624818928054076,"Artery_Coronary":0.3887609396591432,"Brain_Hippocampus":0.2494630254679349,"Esophagus_Muscularis":0.39386698526483477,"Brain_Nucleusac…	ENSG00000100888	stop_gained	CHD8	HC	NA	2.5878e-01	2.9213e-01	3.4347e-01	3.6625e-01	3.8876e-01	2.4946e-01	3.9387e-01	2.7400e-01	4.5331e-01	2.5030e-01	3.4980e-01	3.8619e-01	3.7143e-01	3.6592e-01	2.0675e-01	3.3933e-01	3.5085e-01	3.1137e-01	3.5778e-01	2.8277e-01
14:21873923:G:C	619	2019-02-06 16:25:44.934479	2019-02-06 16:25:44.960339	0	1	0	0	0	0	0	0	0	0	0	0		0	likely_LoF	1	192	14:21873923	["G","C"]	{"assembly_name":"GRCh37","allele_string":"G/C","ancestral":null,"colocated_variants":[{"aa_allele":null,"aa_maf":null,"afr_allele":"C","afr_maf":0.0,"allele_string":"G/C","amr_allele":null,"amr_maf":null,"clin_sig":null,"end":21873923,"eas_allele":null,"eas_maf":null,"ea_allele":null,"ea_maf":null,"eur_allele":null,"eur_maf":null,"exac_adj_allele":"C","exac_adj_maf":0.0,"exac_allele":null,"exac_…	[{"ensg":"ENSG00000100888","csq":"stop_gained","symbol":"CHD8","lof":"HC","lof_flag":null,"Spleen":0.25878051965008486,"Brain_FrontalCortex_BA9_":0.29212983548243665,"SmallIntestine_TerminalIleum":0.3434718100890208,"Skin_SunExposed_Lowerleg_":0.36624818928054076,"Artery_Coronary":0.3887609396591432,"Brain_Hippocampus":0.2494630254679349,"Esophagus_Muscularis":0.39386698526483477,"Brain_Nucleusac…	ENSG00000100888	stop_gained	CHD8	HC	NA	2.5878e-01	2.9213e-01	3.4347e-01	3.6625e-01	3.8876e-01	2.4946e-01	3.9387e-01	2.7400e-01	4.5331e-01	2.5030e-01	3.4980e-01	3.8619e-01	3.7143e-01	3.6592e-01	2.0675e-01	3.3933e-01	3.5085e-01	3.1137e-01	3.5778e-01	2.8277e-01
14:21878008:A:G	620	2019-02-06 16:26:02.509377	2019-02-06 16:26:02.532291	0	0	0	0	0	1	0	0	0	0	0	0		0	likely_LoF	1	193	14:21878008	["A","G"]	{"assembly_name":"GRCh37","allele_string":"A/G","ancestral":null,"colocated_variants":[{"aa_allele":null,"aa_maf":null,"afr_allele":null,"afr_maf":null,"allele_string":"A/G","amr_allele":null,"amr_maf":null,"clin_sig":null,"end":21878008,"eas_allele":null,"eas_maf":null,"ea_allele":null,"ea_maf":null,"eur_allele":null,"eur_maf":null,"exac_adj_allele":"G","exac_adj_maf":1.73E-4,"exac_allele":null,…	[{"ensg":"ENSG00000100888","csq":"splice_donor_variant","symbol":"CHD8","lof":"HC","lof_flag":null,"Spleen":0.25878051965008486,"Brain_FrontalCortex_BA9_":0.29212983548243665,"SmallIntestine_TerminalIleum":0.3434718100890208,"Skin_SunExposed_Lowerleg_":0.36624818928054076,"Artery_Coronary":0.3887609396591432,"Brain_Hippocampus":0.2494630254679349,"Esophagus_Muscularis":0.39386698526483477,"Brain_…	ENSG00000100888	splice_donor_variant	CHD8	HC	NA	2.5878e-01	2.9213e-01	3.4347e-01	3.6625e-01	3.8876e-01	2.4946e-01	3.9387e-01	2.7400e-01	4.5331e-01	2.5030e-01	3.4980e-01	3.8619e-01	3.7143e-01	3.6592e-01	2.0675e-01	3.3933e-01	3.5085e-01	3.1137e-01	3.5778e-01	2.8277e-01
14:21883731:A:ACCT	621	2019-02-06 16:26:15.608435	2019-02-06 16:26:15.615469	0	0	0	0	0	0	0	1	0	0	0	0		0	not_LoF	1	194	14:21883731	["A","ACCT"]	{"assembly_name":"GRCh37","allele_string":"-/CCT","ancestral":null,"colocated_variants":[{"aa_allele":null,"aa_maf":null,"afr_allele":"T","afr_maf":0.0,"allele_string":"-/CCT","amr_allele":null,"amr_maf":null,"clin_sig":null,"end":21883731,"eas_allele":null,"eas_maf":null,"ea_allele":null,"ea_maf":null,"eur_allele":null,"eur_maf":null,"exac_adj_allele":"T","exac_adj_maf":0.0,"exac_allele":null,"e…	[{"ensg":"ENSG00000100888","csq":"splice_donor_variant","symbol":"CHD8","lof":"HC","lof_flag":null,"Spleen":0.25499412455934195,"Brain_FrontalCortex_BA9_":0.2872387727879057,"SmallIntestine_TerminalIleum":0.336053412462908,"Skin_SunExposed_Lowerleg_":0.3577981651376147,"Artery_Coronary":0.37954859511745737,"Brain_Hippocampus":0.24608775698066887,"Esophagus_Muscularis":0.3839107925129431,"Brain_Nu…	ENSG00000100888	splice_donor_variant	CHD8	HC	NA	2.5499e-01	2.8724e-01	3.3605e-01	3.5780e-01	3.7955e-01	2.4609e-01	3.8391e-01	2.6900e-01	4.4100e-01	2.4717e-01	3.4239e-01	3.7711e-01	3.6286e-01	3.5726e-01	2.0485e-01	3.3162e-01	3.4365e-01	3.0474e-01	3.4998e-01	2.7785e-01
14:21896296:CTG:C	622	2019-02-06 16:31:07.028091	2019-02-06 16:31:07.047363	0	0	0	0	0	0	0	0	0	0	0	0		0	LoF	1	195	14:21896296	["CTG","C"]	{"assembly_name":"GRCh37","allele_string":"TG/-","ancestral":null,"colocated_variants":null,"context":null,"end":21896298,"id":"14_21896297_TG/-","input":"14\t21896296\t.\tCTG\tC\t.\t.\tGT","intergenic_consequences":null,"most_severe_consequence":"frameshift_variant","motif_feature_consequences":null,"regulatory_feature_consequences":null,"seq_region_name":"14","start":21896297,"strand":1,"transc…	[{"ensg":"ENSG00000100888","csq":"frameshift_variant","symbol":"CHD8","lof":"HC","lof_flag":null,"Spleen":0.25499412455934195,"Brain_FrontalCortex_BA9_":0.2872387727879057,"SmallIntestine_TerminalIleum":0.336053412462908,"Skin_SunExposed_Lowerleg_":0.3577981651376147,"Artery_Coronary":0.37954859511745737,"Brain_Hippocampus":0.24608775698066887,"Esophagus_Muscularis":0.3839107925129431,"Brain_Nucl…	ENSG00000100888	frameshift_variant	CHD8	HC	NA	2.5499e-01	2.8724e-01	3.3605e-01	3.5780e-01	3.7955e-01	2.4609e-01	3.8391e-01	2.6900e-01	4.4100e-01	2.4717e-01	3.4239e-01	3.7711e-01	3.6286e-01	3.5726e-01	2.0485e-01	3.3162e-01	3.4365e-01	3.0474e-01	3.4998e-01	2.7785e-01
14:21899169:G:A	623	2019-02-06 16:31:24.845191	2019-02-06 16:31:24.853113	0	0	0	0	0	0	0	0	0	0	0	1		0	likely_LoF	1	196	14:21899169	["G","A"]	{"assembly_name":"GRCh37","allele_string":"G/A","ancestral":null,"colocated_variants":[{"aa_allele":"C","aa_maf":0.0,"afr_allele":"C","afr_maf":0.0,"allele_string":"G/C","amr_allele":"C","amr_maf":8.0E-4,"clin_sig":null,"end":21899169,"eas_allele":"C","eas_maf":0.0,"ea_allele":null,"ea_maf":null,"eur_allele":"C","eur_maf":0.0,"exac_adj_allele":"C","exac_adj_maf":0.0,"exac_allele":null,"exac_afr_a…	[{"ensg":"ENSG00000100888","csq":"stop_gained","symbol":"CHD8","lof":"HC","lof_flag":null,"Spleen":0.045828437132784956,"Brain_FrontalCortex_BA9_":0.08626056024899954,"SmallIntestine_TerminalIleum":0.11275964391691395,"Skin_SunExposed_Lowerleg_":0.12023177209077741,"Artery_Coronary":0.1372639336711193,"Brain_Hippocampus":0.07640380484811292,"Esophagus_Muscularis":0.1537236160892075,"Brain_Nucleus…	ENSG00000100888	stop_gained	CHD8	HC	NA	4.5828e-02	8.6261e-02	1.1276e-01	1.2023e-01	1.3726e-01	7.6404e-02	1.5372e-01	7.3000e-02	1.8888e-01	7.1239e-02	1.1709e-01	1.3911e-01	1.6286e-01	1.3057e-01	3.5646e-02	1.1020e-01	1.1375e-01	8.5782e-02	1.1761e-01	7.1477e-02
14:21905080:G:A	624	2019-02-06 16:31:43.743701	2019-02-06 16:31:43.749516	0	0	0	0	0	0	0	0	1	1	0	0		0	not_LoF	1	197	14:21905080	["G","A"]	{"assembly_name":"GRCh37","allele_string":"G/A","ancestral":null,"colocated_variants":null,"context":null,"end":21905080,"id":"14_21905080_G/A","input":"14\t21905080\t.\tG\tA\t.\t.\tGT","intergenic_consequences":null,"most_severe_consequence":"stop_gained","motif_feature_consequences":null,"regulatory_feature_consequences":[{"allele_num":1,"biotype":"promoter","consequence_terms":["regulatory_reg…	[{"ensg":"ENSG00000100888","csq":"stop_gained","symbol":"CHD8","lof":"HC","lof_flag":"PHYLOCSF_WEAK","Spleen":0.0,"Brain_FrontalCortex_BA9_":0.0035571365051133837,"SmallIntestine_TerminalIleum":0.0037091988130563804,"Skin_SunExposed_Lowerleg_":0.0028971511347175277,"Artery_Coronary":0.0,"Brain_Hippocampus":0.0,"Esophagus_Muscularis":0.0,"Brain_Nucleusaccumbens_basalganglia_":0.0035000000000000005…	ENSG00000100888	stop_gained	CHD8	HC	PHYLOCSF_WEAK	0.0000e+00	3.5571e-03	3.7092e-03	2.8972e-03	0.0000e+00	0.0000e+00	0.0000e+00	3.5000e-03	0.0000e+00	0.0000e+00	0.0000e+00	0.0000e+00	5.2535e-03	3.5066e-03	0.0000e+00	2.8256e-03	4.3197e-03	0.0000e+00	3.5423e-03	9.5668e-04
14:21905087:G:C	625	2019-02-06 16:32:02.860044	2019-02-06 16:32:02.866539	0	0	0	0	0	0	0	0	1	1	0	0		0	not_LoF	1	198	14:21905087	["G","C"]	{"assembly_name":"GRCh37","allele_string":"G/C","ancestral":null,"colocated_variants":null,"context":null,"end":21905087,"id":"14_21905087_G/C","input":"14\t21905087\t.\tG\tC\t.\t.\tGT","intergenic_consequences":null,"most_severe_consequence":"stop_gained","motif_feature_consequences":null,"regulatory_feature_consequences":[{"allele_num":1,"biotype":"promoter","consequence_terms":["regulatory_reg…	[{"ensg":"ENSG00000100888","csq":"stop_gained","symbol":"CHD8","lof":"HC","lof_flag":"PHYLOCSF_WEAK","Spleen":0.0,"Brain_FrontalCortex_BA9_":0.0035571365051133837,"SmallIntestine_TerminalIleum":0.0037091988130563804,"Skin_SunExposed_Lowerleg_":0.0028971511347175277,"Artery_Coronary":0.0,"Brain_Hippocampus":0.0,"Esophagus_Muscularis":0.0,"Brain_Nucleusaccumbens_basalganglia_":0.0035000000000000005…	ENSG00000100888	stop_gained	CHD8	HC	PHYLOCSF_WEAK	0.0000e+00	3.5571e-03	3.7092e-03	2.8972e-03	0.0000e+00	0.0000e+00	0.0000e+00	3.5000e-03	0.0000e+00	0.0000e+00	0.0000e+00	0.0000e+00	5.2535e-03	3.5066e-03	0.0000e+00	2.8256e-03	4.3197e-03	0.0000e+00	3.5423e-03	9.5668e-04
14:21905114:AT:A	626	2019-02-06 16:32:16.982730	2019-02-06 16:32:17.012738	0	0	0	0	0	0	0	0	1	1	0	0		0	not_LoF	1	199	14:21905114	["AT","A"]	{"assembly_name":"GRCh37","allele_string":"T/-","ancestral":null,"colocated_variants":null,"context":null,"end":21905115,"id":"14_21905115_T/-","input":"14\t21905114\t.\tAT\tA\t.\t.\tGT","intergenic_consequences":null,"most_severe_consequence":"frameshift_variant","motif_feature_consequences":null,"regulatory_feature_consequences":[{"allele_num":1,"biotype":"promoter","consequence_terms":["regula…	[{"ensg":"ENSG00000100888","csq":"frameshift_variant","symbol":"CHD8","lof":"HC","lof_flag":"PHYLOCSF_WEAK","Spleen":0.0,"Brain_FrontalCortex_BA9_":0.0035571365051133837,"SmallIntestine_TerminalIleum":0.0037091988130563804,"Skin_SunExposed_Lowerleg_":0.0028971511347175277,"Artery_Coronary":0.0,"Brain_Hippocampus":0.0,"Esophagus_Muscularis":0.0,"Brain_Nucleusaccumbens_basalganglia_":0.003500000000…	ENSG00000100888	frameshift_variant	CHD8	HC	PHYLOCSF_WEAK	0.0000e+00	3.5571e-03	3.7092e-03	2.8972e-03	0.0000e+00	0.0000e+00	0.0000e+00	3.5000e-03	0.0000e+00	0.0000e+00	0.0000e+00	0.0000e+00	5.2535e-03	3.5066e-03	0.0000e+00	2.8256e-03	4.3197e-03	0.0000e+00	3.5423e-03	9.5668e-04
15:93448146:TAAAC:T	627	2019-02-06 16:32:42.106297	2019-02-06 16:32:42.138111	0	0	0	0	0	0	0	0	1	1	0	0		0	not_LoF	1	200	15:93448146	["TAAAC","T"]	{"assembly_name":"GRCh37","allele_string":"AAAC/-","ancestral":null,"colocated_variants":[{"aa_allele":null,"aa_maf":null,"afr_allele":null,"afr_maf":null,"allele_string":"AAAC/-","amr_allele":null,"amr_maf":null,"clin_sig":null,"end":93448150,"eas_allele":null,"eas_maf":null,"ea_allele":null,"ea_maf":null,"eur_allele":null,"eur_maf":null,"exac_adj_allele":null,"exac_adj_maf":null,"exac_allele":n…	[{"ensg":"ENSG00000173575","csq":"frameshift_variant","symbol":"CHD2","lof":"HC","lof_flag":"PHYLOCSF_WEAK","Spleen":0.010483210483210484,"Brain_FrontalCortex_BA9_":0.008076358296622614,"SmallIntestine_TerminalIleum":0.011083743842364532,"Skin_SunExposed_Lowerleg_":0.010270940322295023,"Artery_Coronary":0.016648764769065523,"Brain_Hippocampus":0.014581373471307623,"Esophagus_Muscularis":0.0118539…	ENSG00000173575	frameshift_variant	CHD2	HC	PHYLOCSF_WEAK	1.0483e-02	8.0764e-03	1.1084e-02	1.0271e-02	1.6649e-02	1.4581e-02	1.1854e-02	7.6511e-03	1.4780e-02	1.2119e-02	1.5608e-02	1.4495e-02	4.7913e-03	1.4091e-02	2.5819e-02	1.3551e-02	2.5136e-02	2.2883e-02	1.3263e-02	1.5595e-02
15:93448170:CT:C	628	2019-02-06 16:33:05.244845	2019-02-06 16:33:05.276084	0	0	0	1	0	0	0	0	1	1	0	0		0	not_LoF	1	372	15:93448170	["CT","C"]	{"assembly_name":"GRCh37","allele_string":"T/-","ancestral":null,"colocated_variants":null,"context":null,"end":93448171,"id":"15_93448171_T/-","input":"15\t93448170\t.\tCT\tC\t.\t.\tGT","intergenic_consequences":null,"most_severe_consequence":"frameshift_variant","motif_feature_consequences":null,"regulatory_feature_consequences":[{"allele_num":1,"biotype":"promoter","consequence_terms":["regula…	[{"ensg":"ENSG00000173575","csq":"frameshift_variant","symbol":"CHD2","lof":"HC","lof_flag":"PHYLOCSF_WEAK","Spleen":0.010483210483210484,"Brain_FrontalCortex_BA9_":0.008076358296622614,"SmallIntestine_TerminalIleum":0.011083743842364532,"Skin_SunExposed_Lowerleg_":0.010270940322295023,"Artery_Coronary":0.016648764769065523,"Brain_Hippocampus":0.014581373471307623,"Esophagus_Muscularis":0.0118539…	ENSG00000173575	frameshift_variant	CHD2	HC	PHYLOCSF_WEAK	1.0483e-02	8.0764e-03	1.1084e-02	1.0271e-02	1.6649e-02	1.4581e-02	1.1854e-02	7.6511e-03	1.4780e-02	1.2119e-02	1.5608e-02	1.4495e-02	4.7913e-03	1.4091e-02	2.5819e-02	1.3551e-02	2.5136e-02	2.2883e-02	1.3263e-02	1.5595e-02
15:93448206:TTC:T	629	2019-02-06 16:33:35.639923	2019-02-06 16:33:35.659911	0	0	0	0	0	0	0	0	1	1	0	0		0	not_LoF	1	201	15:93448206	["TTC","T"]	{"assembly_name":"GRCh37","allele_string":"TC/-","ancestral":null,"colocated_variants":null,"context":null,"end":93448208,"id":"15_93448207_TC/-","input":"15\t93448206\t.\tTTC\tT\t.\t.\tGT","intergenic_consequences":null,"most_severe_consequence":"frameshift_variant","motif_feature_consequences":null,"regulatory_feature_consequences":[{"allele_num":1,"biotype":"promoter","consequence_terms":["reg…	[{"ensg":"ENSG00000173575","csq":"frameshift_variant","symbol":"CHD2","lof":"HC","lof_flag":"PHYLOCSF_WEAK","Spleen":0.010483210483210484,"Brain_FrontalCortex_BA9_":0.008076358296622614,"SmallIntestine_TerminalIleum":0.011083743842364532,"Skin_SunExposed_Lowerleg_":0.010270940322295023,"Artery_Coronary":0.016648764769065523,"Brain_Hippocampus":0.014581373471307623,"Esophagus_Muscularis":0.0118539…	ENSG00000173575	frameshift_variant	CHD2	HC	PHYLOCSF_WEAK	1.0483e-02	8.0764e-03	1.1084e-02	1.0271e-02	1.6649e-02	1.4581e-02	1.1854e-02	7.6511e-03	1.4780e-02	1.2119e-02	1.5608e-02	1.4495e-02	4.7913e-03	1.4091e-02	2.5819e-02	1.3551e-02	2.5136e-02	2.2883e-02	1.3263e-02	1.5595e-02
15:93448234:CTCAGG:C	630	2019-02-06 16:33:49.261433	2019-02-06 16:33:49.284628	0	0	0	0	0	0	0	0	1	1	0	0		0	not_LoF	1	202	15:93448234	["CTCAGG","C"]	{"assembly_name":"GRCh37","allele_string":"TCAGG/-","ancestral":null,"colocated_variants":null,"context":null,"end":93448239,"id":"15_93448235_TCAGG/-","input":"15\t93448234\t.\tCTCAGG\tC\t.\t.\tGT","intergenic_consequences":null,"most_severe_consequence":"splice_donor_variant","motif_feature_consequences":null,"regulatory_feature_consequences":[{"allele_num":1,"biotype":"promoter","consequence_t…	[{"ensg":"ENSG00000173575","csq":"splice_donor_variant","symbol":"CHD2","lof":"HC","lof_flag":null,"Spleen":0.010483210483210484,"Brain_FrontalCortex_BA9_":0.008076358296622614,"SmallIntestine_TerminalIleum":0.011083743842364532,"Skin_SunExposed_Lowerleg_":0.010270940322295023,"Artery_Coronary":0.016648764769065523,"Brain_Hippocampus":0.014581373471307623,"Esophagus_Muscularis":0.0118539592223802…	ENSG00000173575	splice_donor_variant	CHD2	HC	NA	1.0483e-02	8.0764e-03	1.1084e-02	1.0271e-02	1.6649e-02	1.4581e-02	1.1854e-02	7.6511e-03	1.4780e-02	1.2119e-02	1.5608e-02	1.4495e-02	4.7913e-03	1.4091e-02	2.5819e-02	1.3551e-02	2.5136e-02	2.2883e-02	1.3263e-02	1.5595e-02
15:93467783:G:T	631	2019-02-06 16:34:02.201627	2019-02-06 16:34:02.234938	0	0	0	0	0	0	0	0	0	0	0	0		0	LoF	1	203	15:93467783	["G","T"]	{"assembly_name":"GRCh37","allele_string":"G/T","ancestral":null,"colocated_variants":[{"aa_allele":null,"aa_maf":null,"afr_allele":"T","afr_maf":0.0,"allele_string":"G/T","amr_allele":null,"amr_maf":null,"clin_sig":null,"end":93467783,"eas_allele":null,"eas_maf":null,"ea_allele":null,"ea_maf":null,"eur_allele":null,"eur_maf":null,"exac_adj_allele":"T","exac_adj_maf":0.0,"exac_allele":null,"exac_…	[{"ensg":"ENSG00000173575","csq":"splice_donor_variant","symbol":"CHD2","lof":"HC","lof_flag":null,"Spleen":0.8070434070434072,"Brain_FrontalCortex_BA9_":0.8061674008810572,"SmallIntestine_TerminalIleum":0.7898193760262725,"Skin_SunExposed_Lowerleg_":0.7938728528422171,"Artery_Coronary":0.82062298603652,"Brain_Hippocampus":0.7812793979303857,"Esophagus_Muscularis":0.8136557610241822,"Brain_Nucleu…	ENSG00000173575	splice_donor_variant	CHD2	HC	NA	8.0704e-01	8.0617e-01	7.8982e-01	7.9387e-01	8.2062e-01	7.8128e-01	8.1366e-01	7.4598e-01	8.2686e-01	8.0610e-01	7.9709e-01	7.5987e-01	6.5755e-01	7.8587e-01	8.1108e-01	7.8597e-01	8.5403e-01	7.8776e-01	7.5892e-01	7.8398e-01
15:93528731:C:T	632	2019-02-06 16:34:29.131101	2019-02-06 16:34:29.196801	1	1	0	0	0	1	0	0	0	0	0	0		0	likely_not_LoF	1	204	15:93528731	["C","T"]	{"assembly_name":"GRCh37","allele_string":"C/T","ancestral":null,"colocated_variants":null,"context":null,"end":93528731,"id":"15_93528731_C/T","input":"15\t93528731\t.\tC\tT\t.\t.\tGT","intergenic_consequences":null,"most_severe_consequence":"stop_gained","motif_feature_consequences":null,"regulatory_feature_consequences":null,"seq_region_name":"15","start":93528731,"strand":1,"transcript_conseq…	[{"ensg":"ENSG00000173575","csq":"stop_gained","symbol":"CHD2","lof":"HC","lof_flag":null,"Spleen":0.7123669123669124,"Brain_FrontalCortex_BA9_":0.7650513950073422,"SmallIntestine_TerminalIleum":0.7647783251231527,"Skin_SunExposed_Lowerleg_":0.7761643350451567,"Artery_Coronary":0.7883995703544576,"Brain_Hippocampus":0.7412982126058326,"Esophagus_Muscularis":0.7866287339971552,"Brain_Nucleusaccumb…	ENSG00000173575	stop_gained	CHD2	HC	NA	7.1237e-01	7.6505e-01	7.6478e-01	7.7616e-01	7.8840e-01	7.4130e-01	7.8663e-01	7.1461e-01	7.8801e-01	7.6891e-01	7.7180e-01	7.3280e-01	6.4481e-01	7.6217e-01	7.7897e-01	7.6445e-01	7.2804e-01	7.3055e-01	7.3681e-01	7.4310e-01
15:93528899:C:T	633	2019-02-06 16:34:43.020478	2019-02-08 16:29:42.770795	0	0	0	0	0	0	0	0	0	0	0	1		0	likely_LoF	1	205	15:93528899	["C","T"]	{"assembly_name":"GRCh37","allele_string":"C/T","ancestral":null,"colocated_variants":[{"aa_allele":null,"aa_maf":null,"afr_allele":"T","afr_maf":0.0,"allele_string":"C/T","amr_allele":null,"amr_maf":null,"clin_sig":null,"end":93528899,"eas_allele":null,"eas_maf":null,"ea_allele":null,"ea_maf":null,"eur_allele":null,"eur_maf":null,"exac_adj_allele":"T","exac_adj_maf":0.0,"exac_allele":null,"exac_…	[{"ensg":"ENSG00000173575","csq":"stop_gained","symbol":"CHD2","lof":"HC","lof_flag":null,"Spleen":0.7123669123669124,"Brain_FrontalCortex_BA9_":0.7650513950073422,"SmallIntestine_TerminalIleum":0.7647783251231527,"Skin_SunExposed_Lowerleg_":0.7761643350451567,"Artery_Coronary":0.7883995703544576,"Brain_Hippocampus":0.7412982126058326,"Esophagus_Muscularis":0.7866287339971552,"Brain_Nucleusaccumb…	ENSG00000173575	stop_gained	CHD2	HC	NA	7.1237e-01	7.6505e-01	7.6478e-01	7.7616e-01	7.8840e-01	7.4130e-01	7.8663e-01	7.1461e-01	7.8801e-01	7.6891e-01	7.7180e-01	7.3280e-01	6.4481e-01	7.6217e-01	7.7897e-01	7.6445e-01	7.2804e-01	7.3055e-01	7.3681e-01	7.4310e-01
15:93563471:CAG:C	634	2019-02-06 16:35:03.074877	2019-02-06 16:35:03.088908	0	0	0	1	0	0	0	0	0	0	1	0		0	not_LoF	1	206	15:93563471	["CAG","C"]	{"assembly_name":"GRCh37","allele_string":"AG/-","ancestral":null,"colocated_variants":null,"context":null,"end":93563473,"id":"15_93563472_AG/-","input":"15\t93563471\t.\tCAG\tC\t.\t.\tGT","intergenic_consequences":null,"most_severe_consequence":"frameshift_variant","motif_feature_consequences":null,"regulatory_feature_consequences":null,"seq_region_name":"15","start":93563472,"strand":1,"transc…	[{"ensg":"ENSG00000173575","csq":"frameshift_variant","symbol":"CHD2","lof":"HC","lof_flag":null,"Spleen":0.7084357084357085,"Brain_FrontalCortex_BA9_":0.7621145374449341,"SmallIntestine_TerminalIleum":0.7528735632183908,"Skin_SunExposed_Lowerleg_":0.7712059500619798,"Artery_Coronary":0.7824919441460796,"Brain_Hippocampus":0.7394167450611479,"Esophagus_Muscularis":0.7780938833570414,"Brain_Nucleu…	ENSG00000173575	frameshift_variant	CHD2	HC	NA	7.0844e-01	7.6211e-01	7.5287e-01	7.7121e-01	7.8249e-01	7.3942e-01	7.7809e-01	7.1155e-01	7.8315e-01	7.6557e-01	7.6480e-01	7.2861e-01	6.4153e-01	7.5747e-01	7.7519e-01	7.5847e-01	7.1775e-01	7.2025e-01	7.3003e-01	7.3762e-01
15:93567883:C:A	635	2019-02-06 16:35:19.412348	2019-02-06 16:35:19.447775	0	0	0	0	0	0	0	0	0	0	1	0		0	not_LoF	1	373	15:93567883	["C","A"]	{"assembly_name":"GRCh37","allele_string":"C/A","ancestral":null,"colocated_variants":[{"aa_allele":null,"aa_maf":null,"afr_allele":null,"afr_maf":null,"allele_string":"C/T","amr_allele":null,"amr_maf":null,"clin_sig":null,"end":93567883,"eas_allele":null,"eas_maf":null,"ea_allele":null,"ea_maf":null,"eur_allele":null,"eur_maf":null,"exac_adj_allele":null,"exac_adj_maf":null,"exac_allele":null,"e…	[{"ensg":"ENSG00000173575","csq":"stop_gained","symbol":"CHD2","lof":"HC","lof_flag":null,"Spleen":0.7084357084357085,"Brain_FrontalCortex_BA9_":0.7621145374449341,"SmallIntestine_TerminalIleum":0.7528735632183908,"Skin_SunExposed_Lowerleg_":0.7712059500619798,"Artery_Coronary":0.7824919441460796,"Brain_Hippocampus":0.7394167450611479,"Esophagus_Muscularis":0.7780938833570414,"Brain_Nucleusaccumb…	ENSG00000173575	stop_gained	CHD2	HC	NA	7.0844e-01	7.6211e-01	7.5287e-01	7.7121e-01	7.8249e-01	7.3942e-01	7.7809e-01	7.1155e-01	7.8315e-01	7.6557e-01	7.6480e-01	7.2861e-01	6.4153e-01	7.5747e-01	7.7519e-01	7.5847e-01	7.1775e-01	7.2025e-01	7.3003e-01	7.3762e-01
16:3778423:G:GC	636	2019-02-06 16:35:40.862217	2019-02-06 16:35:40.889463	1	1	0	0	0	0	1	0	0	0	1	0		0	not_LoF	1	207	16:3778423	["G","GC"]	{"assembly_name":"GRCh37","allele_string":"-/C","ancestral":null,"colocated_variants":[{"aa_allele":null,"aa_maf":null,"afr_allele":null,"afr_maf":null,"allele_string":"-/C","amr_allele":null,"amr_maf":null,"clin_sig":null,"end":3778423,"eas_allele":null,"eas_maf":null,"ea_allele":null,"ea_maf":null,"eur_allele":null,"eur_maf":null,"exac_adj_allele":null,"exac_adj_maf":null,"exac_allele":null,"ex…	[{"ensg":"ENSG00000005339","csq":"frameshift_variant","symbol":"CREBBP","lof":"HC","lof_flag":null,"Spleen":0.7987237436851901,"Brain_FrontalCortex_BA9_":0.8502415458937197,"SmallIntestine_TerminalIleum":0.7489901904212348,"Skin_SunExposed_Lowerleg_":0.7109874252731396,"Artery_Coronary":0.7773279352226721,"Brain_Hippocampus":0.8281979458450047,"Esophagus_Muscularis":0.7875894988066825,"Brain_Nucl…	ENSG00000005339	frameshift_variant	CREBBP	HC	NA	7.9872e-01	8.5024e-01	7.4899e-01	7.1099e-01	7.7733e-01	8.2820e-01	7.8759e-01	8.2133e-01	7.6473e-01	8.0488e-01	7.4079e-01	6.7497e-01	7.9055e-01	7.1533e-01	7.6943e-01	6.9194e-01	7.3724e-01	7.4964e-01	6.8876e-01	7.4430e-01
16:3778424:T:TGTTGCTGCTGC	637	2019-02-06 16:36:03.723471	2019-02-06 16:36:03.729505	1	1	0	0	0	0	1	0	0	0	1	0		0	not_LoF	1	208	16:3778424	["T","TGTTGCTGCTGC"]	{"assembly_name":"GRCh37","allele_string":"-/GTTGCTGCTGC","ancestral":null,"colocated_variants":[{"aa_allele":null,"aa_maf":null,"afr_allele":null,"afr_maf":null,"allele_string":"-/GTTGCTGCTGC/TGTTGCTGCTGC","amr_allele":null,"amr_maf":null,"clin_sig":null,"end":3778424,"eas_allele":null,"eas_maf":null,"ea_allele":null,"ea_maf":null,"eur_allele":null,"eur_maf":null,"exac_adj_allele":null,"exac_adj…	[{"ensg":"ENSG00000005339","csq":"frameshift_variant","symbol":"CREBBP","lof":"HC","lof_flag":null,"Spleen":0.7987237436851901,"Brain_FrontalCortex_BA9_":0.8502415458937197,"SmallIntestine_TerminalIleum":0.7489901904212348,"Skin_SunExposed_Lowerleg_":0.7109874252731396,"Artery_Coronary":0.7773279352226721,"Brain_Hippocampus":0.8281979458450047,"Esophagus_Muscularis":0.7875894988066825,"Brain_Nucl…	ENSG00000005339	frameshift_variant	CREBBP	HC	NA	7.9872e-01	8.5024e-01	7.4899e-01	7.1099e-01	7.7733e-01	8.2820e-01	7.8759e-01	8.2133e-01	7.6473e-01	8.0488e-01	7.4079e-01	6.7497e-01	7.9055e-01	7.1533e-01	7.6943e-01	6.9194e-01	7.3724e-01	7.4964e-01	6.8876e-01	7.4430e-01
16:3778438:G:GC	638	2019-02-06 16:36:18.435035	2019-02-06 16:36:18.465281	1	1	0	0	0	0	1	0	0	0	1	0		0	not_LoF	1	209	16:3778438	["G","GC"]	{"assembly_name":"GRCh37","allele_string":"-/C","ancestral":null,"colocated_variants":[{"aa_allele":null,"aa_maf":null,"afr_allele":"C","afr_maf":0.0,"allele_string":"-/C","amr_allele":null,"amr_maf":null,"clin_sig":null,"end":3778438,"eas_allele":null,"eas_maf":null,"ea_allele":null,"ea_maf":null,"eur_allele":null,"eur_maf":null,"exac_adj_allele":"C","exac_adj_maf":8.906E-5,"exac_allele":null,"e…	[{"ensg":"ENSG00000005339","csq":"frameshift_variant","symbol":"CREBBP","lof":"HC","lof_flag":null,"Spleen":0.7987237436851901,"Brain_FrontalCortex_BA9_":0.8502415458937197,"SmallIntestine_TerminalIleum":0.7489901904212348,"Skin_SunExposed_Lowerleg_":0.7109874252731396,"Artery_Coronary":0.7773279352226721,"Brain_Hippocampus":0.8281979458450047,"Esophagus_Muscularis":0.7875894988066825,"Brain_Nucl…	ENSG00000005339	frameshift_variant	CREBBP	HC	NA	7.9872e-01	8.5024e-01	7.4899e-01	7.1099e-01	7.7733e-01	8.2820e-01	7.8759e-01	8.2133e-01	7.6473e-01	8.0488e-01	7.4079e-01	6.7497e-01	7.9055e-01	7.1533e-01	7.6943e-01	6.9194e-01	7.3724e-01	7.4964e-01	6.8876e-01	7.4430e-01
16:3778439:T:TGC	639	2019-02-06 16:36:38.780133	2019-02-06 16:36:38.806511	1	1	0	0	0	0	1	0	0	0	1	0		0	not_LoF	1	210	16:3778439	["T","TGC"]	{"assembly_name":"GRCh37","allele_string":"-/GC","ancestral":null,"colocated_variants":[{"aa_allele":null,"aa_maf":null,"afr_allele":null,"afr_maf":null,"allele_string":"-/GC/TGC","amr_allele":null,"amr_maf":null,"clin_sig":null,"end":3778439,"eas_allele":null,"eas_maf":null,"ea_allele":null,"ea_maf":null,"eur_allele":null,"eur_maf":null,"exac_adj_allele":null,"exac_adj_maf":null,"exac_allele":nu…	[{"ensg":"ENSG00000005339","csq":"frameshift_variant","symbol":"CREBBP","lof":"HC","lof_flag":null,"Spleen":0.7987237436851901,"Brain_FrontalCortex_BA9_":0.8502415458937197,"SmallIntestine_TerminalIleum":0.7489901904212348,"Skin_SunExposed_Lowerleg_":0.7109874252731396,"Artery_Coronary":0.7773279352226721,"Brain_Hippocampus":0.8281979458450047,"Esophagus_Muscularis":0.7875894988066825,"Brain_Nucl…	ENSG00000005339	frameshift_variant	CREBBP	HC	NA	7.9872e-01	8.5024e-01	7.4899e-01	7.1099e-01	7.7733e-01	8.2820e-01	7.8759e-01	8.2133e-01	7.6473e-01	8.0488e-01	7.4079e-01	6.7497e-01	7.9055e-01	7.1533e-01	7.6943e-01	6.9194e-01	7.3724e-01	7.4964e-01	6.8876e-01	7.4430e-01
16:3779147:CT:C	640	2019-02-06 16:37:01.308674	2019-02-06 16:37:06.562866	0	1	0	0	0	0	0	0	0	0	1	0		0	not_LoF	1	211	16:3779147	["CT","C"]	{"assembly_name":"GRCh37","allele_string":"T/-","ancestral":null,"colocated_variants":null,"context":null,"end":3779148,"id":"16_3779148_T/-","input":"16\t3779147\t.\tCT\tC\t.\t.\tGT","intergenic_consequences":null,"most_severe_consequence":"frameshift_variant","motif_feature_consequences":null,"regulatory_feature_consequences":null,"seq_region_name":"16","start":3779148,"strand":1,"transcript_co…	[{"ensg":"ENSG00000005339","csq":"frameshift_variant","symbol":"CREBBP","lof":"HC","lof_flag":null,"Spleen":0.7987237436851901,"Brain_FrontalCortex_BA9_":0.8502415458937197,"SmallIntestine_TerminalIleum":0.7489901904212348,"Skin_SunExposed_Lowerleg_":0.7109874252731396,"Artery_Coronary":0.7773279352226721,"Brain_Hippocampus":0.8281979458450047,"Esophagus_Muscularis":0.7875894988066825,"Brain_Nucl…	ENSG00000005339	frameshift_variant	CREBBP	HC	NA	7.9872e-01	8.5024e-01	7.4899e-01	7.1099e-01	7.7733e-01	8.2820e-01	7.8759e-01	8.2133e-01	7.6473e-01	8.0488e-01	7.4079e-01	6.7497e-01	7.9055e-01	7.1533e-01	7.6943e-01	6.9194e-01	7.3724e-01	7.4964e-01	6.8876e-01	7.4430e-01
16:3779161:C:A	641	2019-02-06 16:37:25.153290	2019-02-06 16:37:25.186316	0	1	0	0	0	0	0	0	0	0	1	0		0	not_LoF	1	212	16:3779161	["C","A"]	{"assembly_name":"GRCh37","allele_string":"C/A","ancestral":null,"colocated_variants":null,"context":null,"end":3779161,"id":"16_3779161_C/A","input":"16\t3779161\t.\tC\tA\t.\t.\tGT","intergenic_consequences":null,"most_severe_consequence":"stop_gained","motif_feature_consequences":null,"regulatory_feature_consequences":null,"seq_region_name":"16","start":3779161,"strand":1,"transcript_consequenc…	[{"ensg":"ENSG00000005339","csq":"stop_gained","symbol":"CREBBP","lof":"HC","lof_flag":null,"Spleen":0.7987237436851901,"Brain_FrontalCortex_BA9_":0.8502415458937197,"SmallIntestine_TerminalIleum":0.7489901904212348,"Skin_SunExposed_Lowerleg_":0.7109874252731396,"Artery_Coronary":0.7773279352226721,"Brain_Hippocampus":0.8281979458450047,"Esophagus_Muscularis":0.7875894988066825,"Brain_Nucleusaccu…	ENSG00000005339	stop_gained	CREBBP	HC	NA	7.9872e-01	8.5024e-01	7.4899e-01	7.1099e-01	7.7733e-01	8.2820e-01	7.8759e-01	8.2133e-01	7.6473e-01	8.0488e-01	7.4079e-01	6.7497e-01	7.9055e-01	7.1533e-01	7.6943e-01	6.9194e-01	7.3724e-01	7.4964e-01	6.8876e-01	7.4430e-01
16:3808975:T:A	642	2019-02-06 16:41:57.895156	2019-02-06 16:41:57.902705	0	0	0	1	0	0	0	1	0	0	0	0		0	likely_not_LoF	1	213	16:3808975	["T","A"]	{"assembly_name":"GRCh37","allele_string":"T/A","ancestral":null,"colocated_variants":null,"context":null,"end":3808975,"id":"16_3808975_T/A","input":"16\t3808975\t.\tT\tA\t.\t.\tGT","intergenic_consequences":null,"most_severe_consequence":"splice_acceptor_variant","motif_feature_consequences":null,"regulatory_feature_consequences":null,"seq_region_name":"16","start":3808975,"strand":1,"transcrip…	[{"ensg":"ENSG00000005339","csq":"splice_acceptor_variant","symbol":"CREBBP","lof":"HC","lof_flag":null,"Spleen":0.7987237436851901,"Brain_FrontalCortex_BA9_":0.8502415458937197,"SmallIntestine_TerminalIleum":0.7489901904212348,"Skin_SunExposed_Lowerleg_":0.7109874252731396,"Artery_Coronary":0.7773279352226721,"Brain_Hippocampus":0.8281979458450047,"Esophagus_Muscularis":0.7875894988066825,"Brain…	ENSG00000005339	splice_acceptor_variant	CREBBP	HC	NA	7.9872e-01	8.5024e-01	7.4899e-01	7.1099e-01	7.7733e-01	8.2820e-01	7.8759e-01	8.2133e-01	7.6473e-01	8.0488e-01	7.4079e-01	6.7497e-01	7.9055e-01	7.1533e-01	7.6943e-01	6.9194e-01	7.3724e-01	7.4964e-01	6.8876e-01	7.4430e-01
16:3808975:T:C	643	2019-02-06 16:42:09.958808	2019-02-06 16:42:09.984268	0	0	0	0	0	0	0	1	0	0	0	0		0	likely_not_LoF	1	214	16:3808975	["T","C"]	{"assembly_name":"GRCh37","allele_string":"T/C","ancestral":null,"colocated_variants":null,"context":null,"end":3808975,"id":"16_3808975_T/C","input":"16\t3808975\t.\tT\tC\t.\t.\tGT","intergenic_consequences":null,"most_severe_consequence":"splice_acceptor_variant","motif_feature_consequences":null,"regulatory_feature_consequences":null,"seq_region_name":"16","start":3808975,"strand":1,"transcrip…	[{"ensg":"ENSG00000005339","csq":"splice_acceptor_variant","symbol":"CREBBP","lof":"HC","lof_flag":null,"Spleen":0.7987237436851901,"Brain_FrontalCortex_BA9_":0.8502415458937197,"SmallIntestine_TerminalIleum":0.7489901904212348,"Skin_SunExposed_Lowerleg_":0.7109874252731396,"Artery_Coronary":0.7773279352226721,"Brain_Hippocampus":0.8281979458450047,"Esophagus_Muscularis":0.7875894988066825,"Brain…	ENSG00000005339	splice_acceptor_variant	CREBBP	HC	NA	7.9872e-01	8.5024e-01	7.4899e-01	7.1099e-01	7.7733e-01	8.2820e-01	7.8759e-01	8.2133e-01	7.6473e-01	8.0488e-01	7.4079e-01	6.7497e-01	7.9055e-01	7.1533e-01	7.6943e-01	6.9194e-01	7.3724e-01	7.4964e-01	6.8876e-01	7.4430e-01
16:3820967:A:AAGAACATAAAATAAAAGGCTGTTGGATGATTCAAGTATTTCAAATATAAGCCAGTATTCTTCATTTCG	644	2019-02-06 16:42:26.080232	2019-02-06 16:42:26.112777	0	1	0	1	0	0	0	0	0	0	0	0		0	likely_LoF	1	215	16:3820967	["A","AAGAACATAAAATAAAAGGCTGTTGGATGATTCAAGTATTTCAAATATAAGCCAGTATTCTTCATTTCG"]	{"assembly_name":"GRCh37","allele_string":"-/AGAACATAAAATAAAAGGCTGTTGGATGATTCAAGTATTTCAAATATAAGCCAGTATTCTTCATTTCG","ancestral":null,"colocated_variants":null,"context":null,"end":3820967,"id":"16_3820968_-/AGAACATAAAATAAAAGGCTGTTGGATGATTCAAGTATTTCAAATATAAGCCAGTATTCTTCATTTCG","input":"16\t3820967\t.\tA\tAAGAACATAAAATAAAAGGCTGTTGGATGATTCAAGTATTTCAAATATAAGCCAGTATTCTTCATTTCG\t.\t.\tGT","intergenic_co…	[{"ensg":"ENSG00000005339","csq":"frameshift_variant","symbol":"CREBBP","lof":"HC","lof_flag":null,"Spleen":0.7987237436851901,"Brain_FrontalCortex_BA9_":0.8502415458937197,"SmallIntestine_TerminalIleum":0.7489901904212348,"Skin_SunExposed_Lowerleg_":0.7109874252731396,"Artery_Coronary":0.7773279352226721,"Brain_Hippocampus":0.8281979458450047,"Esophagus_Muscularis":0.7875894988066825,"Brain_Nucl…	ENSG00000005339	frameshift_variant	CREBBP	HC	NA	7.9872e-01	8.5024e-01	7.4899e-01	7.1099e-01	7.7733e-01	8.2820e-01	7.8759e-01	8.2133e-01	7.6473e-01	8.0488e-01	7.4079e-01	6.7497e-01	7.9055e-01	7.1533e-01	7.6943e-01	6.9194e-01	7.3724e-01	7.4964e-01	6.8876e-01	7.4430e-01
16:3832928:C:CTA	645	2019-02-06 16:42:41.636305	2019-02-06 16:42:41.688787	0	0	0	0	0	0	0	1	0	0	0	0		0	not_LoF	1	216	16:3832928	["C","CTA"]	{"assembly_name":"GRCh37","allele_string":"-/TA","ancestral":null,"colocated_variants":[{"aa_allele":null,"aa_maf":null,"afr_allele":"A","afr_maf":0.0,"allele_string":"-/TA","amr_allele":null,"amr_maf":null,"clin_sig":null,"end":3832928,"eas_allele":null,"eas_maf":null,"ea_allele":"A","ea_maf":2.0E-4,"eur_allele":null,"eur_maf":null,"exac_adj_allele":"A","exac_adj_maf":0.0,"exac_allele":"A","exac…	[{"ensg":"ENSG00000005339","csq":"splice_acceptor_variant","symbol":"CREBBP","lof":"HC","lof_flag":null,"Spleen":0.7987237436851901,"Brain_FrontalCortex_BA9_":0.8502415458937197,"SmallIntestine_TerminalIleum":0.7489901904212348,"Skin_SunExposed_Lowerleg_":0.7109874252731396,"Artery_Coronary":0.7773279352226721,"Brain_Hippocampus":0.8281979458450047,"Esophagus_Muscularis":0.7875894988066825,"Brain…	ENSG00000005339	splice_acceptor_variant	CREBBP	HC	NA	7.9872e-01	8.5024e-01	7.4899e-01	7.1099e-01	7.7733e-01	8.2820e-01	7.8759e-01	8.2133e-01	7.6473e-01	8.0488e-01	7.4079e-01	6.7497e-01	7.9055e-01	7.1533e-01	7.6943e-01	6.9194e-01	7.3724e-01	7.4964e-01	6.8876e-01	7.4430e-01
16:3841997:T:A	646	2019-02-06 16:43:00.870676	2019-02-06 16:43:00.876884	0	0	0	0	0	0	1	0	0	0	0	1		0	not_LoF	1	374	16:3841997	["T","A"]	{"assembly_name":"GRCh37","allele_string":"T/A","ancestral":null,"colocated_variants":null,"context":null,"end":3841997,"id":"16_3841997_T/A","input":"16\t3841997\t.\tT\tA\t.\t.\tGT","intergenic_consequences":null,"most_severe_consequence":"stop_gained","motif_feature_consequences":null,"regulatory_feature_consequences":null,"seq_region_name":"16","start":3841997,"strand":1,"transcript_consequenc…	[{"ensg":"ENSG00000005339","csq":"stop_gained","symbol":"CREBBP","lof":"HC","lof_flag":null,"Spleen":0.7987237436851901,"Brain_FrontalCortex_BA9_":0.8466183574879226,"SmallIntestine_TerminalIleum":0.7443739180611656,"Skin_SunExposed_Lowerleg_":0.69428983714698,"Artery_Coronary":0.768074031231926,"Brain_Hippocampus":0.8281979458450047,"Esophagus_Muscularis":0.7642535136568549,"Brain_Nucleusaccumbe…	ENSG00000005339	stop_gained	CREBBP	HC	NA	7.9872e-01	8.4662e-01	7.4437e-01	6.9429e-01	7.6807e-01	8.2820e-01	7.6425e-01	8.2133e-01	6.9702e-01	8.0488e-01	7.3497e-01	6.5848e-01	7.8489e-01	7.0367e-01	7.6943e-01	6.8361e-01	7.3724e-01	7.4964e-01	6.7789e-01	7.4430e-01
16:67645516:G:GGT	647	2019-02-06 16:43:18.818345	2019-02-06 16:43:18.850538	0	1	0	0	0	0	0	0	0	0	0	1		0	not_LoF	1	217	16:67645516	["G","GGT"]	{"assembly_name":"GRCh37","allele_string":"-/GT","ancestral":null,"colocated_variants":null,"context":null,"end":67645516,"id":"16_67645517_-/GT","input":"16\t67645516\t.\tG\tGGT\t.\t.\tGT","intergenic_consequences":null,"most_severe_consequence":"frameshift_variant","motif_feature_consequences":null,"regulatory_feature_consequences":null,"seq_region_name":"16","start":67645517,"strand":1,"transc…	[{"ensg":"ENSG00000102974","csq":"frameshift_variant","symbol":"CTCF","lof":"HC","lof_flag":null,"Spleen":0.4834740651387213,"Brain_FrontalCortex_BA9_":0.646218487394958,"SmallIntestine_TerminalIleum":0.6644815256257449,"Skin_SunExposed_Lowerleg_":0.6863807728557965,"Artery_Coronary":0.710919540229885,"Brain_Hippocampus":0.5433231396534149,"Esophagus_Muscularis":0.7596281540504648,"Brain_Nucleusa…	ENSG00000102974	frameshift_variant	CTCF	HC	NA	4.8347e-01	6.4622e-01	6.6448e-01	6.8638e-01	7.1092e-01	5.4332e-01	7.5963e-01	6.4316e-01	8.3371e-01	6.0302e-01	6.9911e-01	6.8189e-01	8.2821e-01	6.9948e-01	3.7750e-01	6.2371e-01	7.1784e-01	5.5367e-01	6.7857e-01	5.4460e-01
16:67655479:C:T	648	2019-02-06 16:43:33.907239	2019-02-06 16:43:33.931822	0	0	0	1	0	0	0	0	0	0	0	0		0	LoF	1	218	16:67655479	["C","T"]	{"assembly_name":"GRCh37","allele_string":"C/T","ancestral":null,"colocated_variants":[{"aa_allele":null,"aa_maf":null,"afr_allele":"T","afr_maf":0.0,"allele_string":"C/T","amr_allele":null,"amr_maf":null,"clin_sig":null,"end":67655479,"eas_allele":null,"eas_maf":null,"ea_allele":null,"ea_maf":null,"eur_allele":null,"eur_maf":null,"exac_adj_allele":"T","exac_adj_maf":0.0,"exac_allele":null,"exac_…	[{"ensg":"ENSG00000102974","csq":"stop_gained","symbol":"CTCF","lof":"HC","lof_flag":null,"Spleen":0.9951749095295536,"Brain_FrontalCortex_BA9_":1.0,"SmallIntestine_TerminalIleum":0.9916567342073898,"Skin_SunExposed_Lowerleg_":0.997172478793591,"Artery_Coronary":0.9965517241379311,"Brain_Hippocampus":0.9959225280326198,"Esophagus_Muscularis":0.9960159362549801,"Brain_Nucleusaccumbens_basalganglia…	ENSG00000102974	stop_gained	CTCF	HC	NA	9.9517e-01	1.0000e+00	9.9166e-01	9.9717e-01	9.9655e-01	9.9592e-01	9.9602e-01	9.9573e-01	9.9729e-01	9.9584e-01	9.9383e-01	9.9550e-01	9.9556e-01	9.9426e-01	9.9112e-01	9.9510e-01	9.9369e-01	9.9185e-01	9.9200e-01	9.9268e-01
16:89341551:G:A	649	2019-02-06 16:43:52.511670	2019-02-06 16:43:52.518049	1	1	0	0	0	0	0	0	0	0	0	0		0	likely_not_LoF	1	219	16:89341551	["G","A"]	{"assembly_name":"GRCh37","allele_string":"G/A","ancestral":null,"colocated_variants":[{"aa_allele":"T","aa_maf":0.0,"afr_allele":null,"afr_maf":null,"allele_string":"G/A/T","amr_allele":"T","amr_maf":0.0,"clin_sig":null,"end":89341551,"eas_allele":"T","eas_maf":0.0,"ea_allele":null,"ea_maf":null,"eur_allele":"T","eur_maf":0.0,"exac_adj_allele":"A","exac_adj_maf":0.0,"exac_allele":null,"exac_afr_…	[{"ensg":"ENSG00000167522","csq":"stop_gained","symbol":"ANKRD11","lof":"HC","lof_flag":null,"Spleen":0.5028997514498756,"Brain_FrontalCortex_BA9_":0.5183603757472247,"SmallIntestine_TerminalIleum":0.5439630863881058,"Skin_SunExposed_Lowerleg_":0.5344100277208629,"Artery_Coronary":0.49985783338072215,"Brain_Hippocampus":0.5607150643121867,"Esophagus_Muscularis":0.5146076247871086,"Brain_Nucleusac…	ENSG00000167522	stop_gained	ANKRD11	HC	NA	5.0290e-01	5.1836e-01	5.4396e-01	5.3441e-01	4.9986e-01	5.6072e-01	5.1461e-01	5.7563e-01	4.7257e-01	5.3759e-01	5.0546e-01	5.2403e-01	6.5263e-01	4.9942e-01	5.0285e-01	5.2376e-01	4.0352e-01	5.9672e-01	4.5781e-01	5.9242e-01
16:89346322:C:A	650	2019-02-06 16:44:16.011781	2019-02-06 16:44:16.046095	1	1	0	1	0	0	0	0	0	0	0	1		0	not_LoF	1	220	16:89346322	["C","A"]	{"assembly_name":"GRCh37","allele_string":"C/A","ancestral":null,"colocated_variants":null,"context":null,"end":89346322,"id":"16_89346322_C/A","input":"16\t89346322\t.\tC\tA\t.\t.\tGT","intergenic_consequences":null,"most_severe_consequence":"stop_gained","motif_feature_consequences":null,"regulatory_feature_consequences":null,"seq_region_name":"16","start":89346322,"strand":1,"transcript_conseq…	[{"ensg":"ENSG00000167522","csq":"stop_gained","symbol":"ANKRD11","lof":"HC","lof_flag":null,"Spleen":0.4279796425612499,"Brain_FrontalCortex_BA9_":0.4204383717620268,"SmallIntestine_TerminalIleum":0.4685977954370675,"Skin_SunExposed_Lowerleg_":0.463661564420875,"Artery_Coronary":0.4310491896502701,"Brain_Hippocampus":0.4499672988881622,"Esophagus_Muscularis":0.4552600550242369,"Brain_Nucleusaccu…	ENSG00000167522	stop_gained	ANKRD11	HC	NA	4.2798e-01	4.2044e-01	4.6860e-01	4.6366e-01	4.3105e-01	4.4997e-01	4.5526e-01	4.5261e-01	3.8910e-01	4.3605e-01	4.1271e-01	4.4304e-01	5.8918e-01	4.1172e-01	3.6341e-01	4.5383e-01	3.2590e-01	4.0591e-01	3.8479e-01	4.7762e-01
16:89346411:G:GA	651	2019-02-06 16:44:40.167269	2019-02-06 16:44:40.191148	1	0	0	0	0	0	0	0	0	0	0	1		0	likely_not_LoF	1	221	16:89346411	["G","GA"]	{"assembly_name":"GRCh37","allele_string":"-/A","ancestral":null,"colocated_variants":null,"context":null,"end":89346411,"id":"16_89346412_-/A","input":"16\t89346411\t.\tG\tGA\t.\t.\tGT","intergenic_consequences":null,"most_severe_consequence":"frameshift_variant","motif_feature_consequences":null,"regulatory_feature_consequences":null,"seq_region_name":"16","start":89346412,"strand":1,"transcrip…	[{"ensg":"ENSG00000167522","csq":"frameshift_variant","symbol":"ANKRD11","lof":"HC","lof_flag":null,"Spleen":0.4279796425612499,"Brain_FrontalCortex_BA9_":0.4204383717620268,"SmallIntestine_TerminalIleum":0.4685977954370675,"Skin_SunExposed_Lowerleg_":0.463661564420875,"Artery_Coronary":0.4310491896502701,"Brain_Hippocampus":0.4499672988881622,"Esophagus_Muscularis":0.4552600550242369,"Brain_Nucl…	ENSG00000167522	frameshift_variant	ANKRD11	HC	NA	4.2798e-01	4.2044e-01	4.6860e-01	4.6366e-01	4.3105e-01	4.4997e-01	4.5526e-01	4.5261e-01	3.8910e-01	4.3605e-01	4.1271e-01	4.4304e-01	5.8918e-01	4.1172e-01	3.6341e-01	4.5383e-01	3.2590e-01	4.0591e-01	3.8479e-01	4.7762e-01
16:89346706:C:CG	652	2019-02-06 16:45:34.500027	2019-02-06 16:45:40.484110	1	1	0	0	0	1	0	0	0	0	0	1		0	not_LoF	1	222	16:89346706	["C","CG"]	{"assembly_name":"GRCh37","allele_string":"-/G","ancestral":null,"colocated_variants":null,"context":null,"end":89346706,"id":"16_89346707_-/G","input":"16\t89346706\t.\tC\tCG\t.\t.\tGT","intergenic_consequences":null,"most_severe_consequence":"frameshift_variant","motif_feature_consequences":null,"regulatory_feature_consequences":null,"seq_region_name":"16","start":89346707,"strand":1,"transcrip…	[{"ensg":"ENSG00000167522","csq":"frameshift_variant","symbol":"ANKRD11","lof":"HC","lof_flag":null,"Spleen":0.4279796425612499,"Brain_FrontalCortex_BA9_":0.4204383717620268,"SmallIntestine_TerminalIleum":0.4685977954370675,"Skin_SunExposed_Lowerleg_":0.463661564420875,"Artery_Coronary":0.4310491896502701,"Brain_Hippocampus":0.4499672988881622,"Esophagus_Muscularis":0.4552600550242369,"Brain_Nucl…	ENSG00000167522	frameshift_variant	ANKRD11	HC	NA	4.2798e-01	4.2044e-01	4.6860e-01	4.6366e-01	4.3105e-01	4.4997e-01	4.5526e-01	4.5261e-01	3.8910e-01	4.3605e-01	4.1271e-01	4.4304e-01	5.8918e-01	4.1172e-01	3.6341e-01	4.5383e-01	3.2590e-01	4.0591e-01	3.8479e-01	4.7762e-01
16:89346976:T:A	653	2019-02-06 16:46:00.016411	2019-02-06 16:46:00.022334	1	0	0	0	0	0	0	0	0	0	0	1		0	likely_not_LoF	1	223	16:89346976	["T","A"]	{"assembly_name":"GRCh37","allele_string":"T/A","ancestral":null,"colocated_variants":[{"aa_allele":null,"aa_maf":null,"afr_allele":"C","afr_maf":0.0,"allele_string":"T/C","amr_allele":null,"amr_maf":null,"clin_sig":null,"end":89346976,"eas_allele":null,"eas_maf":null,"ea_allele":null,"ea_maf":null,"eur_allele":null,"eur_maf":null,"exac_adj_allele":"C","exac_adj_maf":0.0,"exac_allele":null,"exac_…	[{"ensg":"ENSG00000167522","csq":"stop_gained","symbol":"ANKRD11","lof":"HC","lof_flag":null,"Spleen":0.4279796425612499,"Brain_FrontalCortex_BA9_":0.4204383717620268,"SmallIntestine_TerminalIleum":0.4685977954370675,"Skin_SunExposed_Lowerleg_":0.463661564420875,"Artery_Coronary":0.4310491896502701,"Brain_Hippocampus":0.4499672988881622,"Esophagus_Muscularis":0.4552600550242369,"Brain_Nucleusaccu…	ENSG00000167522	stop_gained	ANKRD11	HC	NA	4.2798e-01	4.2044e-01	4.6860e-01	4.6366e-01	4.3105e-01	4.4997e-01	4.5526e-01	4.5261e-01	3.8910e-01	4.3605e-01	4.1271e-01	4.4304e-01	5.8918e-01	4.1172e-01	3.6341e-01	4.5383e-01	3.2590e-01	4.0591e-01	3.8479e-01	4.7762e-01
16:89349727:C:A	654	2019-02-06 16:46:16.891224	2019-02-06 16:46:35.703284	1	1	0	0	0	0	0	0	0	0	0	1		0	likely_not_LoF	1	224	16:89349727	["C","A"]	{"assembly_name":"GRCh37","allele_string":"C/A","ancestral":null,"colocated_variants":[{"aa_allele":null,"aa_maf":null,"afr_allele":"A","afr_maf":0.0,"allele_string":"C/A","amr_allele":null,"amr_maf":null,"clin_sig":null,"end":89349727,"eas_allele":null,"eas_maf":null,"ea_allele":null,"ea_maf":null,"eur_allele":null,"eur_maf":null,"exac_adj_allele":"A","exac_adj_maf":0.0,"exac_allele":null,"exac_…	[{"ensg":"ENSG00000167522","csq":"stop_gained","symbol":"ANKRD11","lof":"HC","lof_flag":null,"Spleen":0.4279796425612499,"Brain_FrontalCortex_BA9_":0.4204383717620268,"SmallIntestine_TerminalIleum":0.4685977954370675,"Skin_SunExposed_Lowerleg_":0.463661564420875,"Artery_Coronary":0.4310491896502701,"Brain_Hippocampus":0.4499672988881622,"Esophagus_Muscularis":0.4552600550242369,"Brain_Nucleusaccu…	ENSG00000167522	stop_gained	ANKRD11	HC	NA	4.2798e-01	4.2044e-01	4.6860e-01	4.6366e-01	4.3105e-01	4.4997e-01	4.5526e-01	4.5261e-01	3.8910e-01	4.3605e-01	4.1271e-01	4.4304e-01	5.8918e-01	4.1172e-01	3.6341e-01	4.5383e-01	3.2590e-01	4.0591e-01	3.8479e-01	4.7762e-01
16:89350771:CTTTG:C	655	2019-02-06 16:46:33.160521	2019-02-06 16:46:49.123419	1	1	0	0	0	0	0	0	0	0	0	1		0	not_LoF	1	225	16:89350771	["CTTTG","C"]	{"assembly_name":"GRCh37","allele_string":"TTTG/-","ancestral":null,"colocated_variants":null,"context":null,"end":89350775,"id":"16_89350772_TTTG/-","input":"16\t89350771\t.\tCTTTG\tC\t.\t.\tGT","intergenic_consequences":null,"most_severe_consequence":"frameshift_variant","motif_feature_consequences":null,"regulatory_feature_consequences":null,"seq_region_name":"16","start":89350772,"strand":1,"…	[{"ensg":"ENSG00000167522","csq":"frameshift_variant","symbol":"ANKRD11","lof":"HC","lof_flag":null,"Spleen":0.4279796425612499,"Brain_FrontalCortex_BA9_":0.4204383717620268,"SmallIntestine_TerminalIleum":0.4685977954370675,"Skin_SunExposed_Lowerleg_":0.463661564420875,"Artery_Coronary":0.4310491896502701,"Brain_Hippocampus":0.4499672988881622,"Esophagus_Muscularis":0.4552600550242369,"Brain_Nucl…	ENSG00000167522	frameshift_variant	ANKRD11	HC	NA	4.2798e-01	4.2044e-01	4.6860e-01	4.6366e-01	4.3105e-01	4.4997e-01	4.5526e-01	4.5261e-01	3.8910e-01	4.3605e-01	4.1271e-01	4.4304e-01	5.8918e-01	4.1172e-01	3.6341e-01	4.5383e-01	3.2590e-01	4.0591e-01	3.8479e-01	4.7762e-01
17:17696500:C:T	656	2019-02-06 16:47:08.087586	2019-02-06 16:47:08.094896	0	1	0	0	0	0	0	0	0	0	0	1		0	likely_not_LoF	1	226	17:17696500	["C","T"]	{"assembly_name":"GRCh37","allele_string":"C/T","ancestral":null,"colocated_variants":[{"aa_allele":null,"aa_maf":null,"afr_allele":"T","afr_maf":0.0,"allele_string":"C/T","amr_allele":null,"amr_maf":null,"clin_sig":null,"end":17696500,"eas_allele":null,"eas_maf":null,"ea_allele":null,"ea_maf":null,"eur_allele":null,"eur_maf":null,"exac_adj_allele":"T","exac_adj_maf":0.0,"exac_allele":null,"exac_…	[{"ensg":"ENSG00000108557","csq":"stop_gained","symbol":"RAI1","lof":"HC","lof_flag":null,"Spleen":0.612568639414277,"Brain_FrontalCortex_BA9_":0.7913188647746244,"SmallIntestine_TerminalIleum":0.7058152793614595,"Skin_SunExposed_Lowerleg_":0.7880202255931544,"Artery_Coronary":0.8111111111111111,"Brain_Hippocampus":0.6864406779661018,"Esophagus_Muscularis":0.8335907335907337,"Brain_Nucleusaccumbe…	ENSG00000108557	stop_gained	RAI1	HC	NA	6.1257e-01	7.9132e-01	7.0582e-01	7.8802e-01	8.1111e-01	6.8644e-01	8.3359e-01	7.7316e-01	8.6897e-01	7.3036e-01	7.2508e-01	7.6079e-01	7.3037e-01	7.2523e-01	5.0463e-01	7.6555e-01	6.7806e-01	5.7752e-01	7.3657e-01	6.8176e-01
17:17697096:GCA:G	657	2019-02-06 16:47:51.316701	2019-02-06 16:47:51.360171	1	1	1	0	0	0	0	0	0	0	0	1		0	not_LoF	1	227	17:17697096	["GCA","G"]	{"assembly_name":"GRCh37","allele_string":"CA/-","ancestral":null,"colocated_variants":null,"context":null,"end":17697098,"id":"17_17697097_CA/-","input":"17\t17697096\t.\tGCA\tG\t.\t.\tGT","intergenic_consequences":null,"most_severe_consequence":"frameshift_variant","motif_feature_consequences":null,"regulatory_feature_consequences":[{"allele_num":1,"biotype":"promoter_flanking_region","conseque…	[{"ensg":"ENSG00000108557","csq":"frameshift_variant","symbol":"RAI1","lof":"HC","lof_flag":null,"Spleen":0.612568639414277,"Brain_FrontalCortex_BA9_":0.7913188647746244,"SmallIntestine_TerminalIleum":0.7058152793614595,"Skin_SunExposed_Lowerleg_":0.7880202255931544,"Artery_Coronary":0.8111111111111111,"Brain_Hippocampus":0.6864406779661018,"Esophagus_Muscularis":0.8335907335907337,"Brain_Nucleus…	ENSG00000108557	frameshift_variant	RAI1	HC	NA	6.1257e-01	7.9132e-01	7.0582e-01	7.8802e-01	8.1111e-01	6.8644e-01	8.3359e-01	7.7316e-01	8.6897e-01	7.3036e-01	7.2508e-01	7.6079e-01	7.3037e-01	7.2523e-01	5.0463e-01	7.6555e-01	6.7806e-01	5.7752e-01	7.3657e-01	6.8176e-01
17:17697098:AGC:A	658	2019-02-06 16:48:07.420756	2019-02-06 16:48:07.446417	1	1	1	0	0	0	0	0	0	0	0	1		0	not_LoF	1	228	17:17697098	["AGC","A"]	{"assembly_name":"GRCh37","allele_string":"GC/-","ancestral":null,"colocated_variants":[{"aa_allele":null,"aa_maf":null,"afr_allele":null,"afr_maf":0.7155,"allele_string":"GC/-","amr_allele":null,"amr_maf":null,"clin_sig":["benign"],"end":17697100,"eas_allele":null,"eas_maf":null,"ea_allele":null,"ea_maf":null,"eur_allele":null,"eur_maf":null,"exac_adj_allele":null,"exac_adj_maf":0.6261,"exac_all…	[{"ensg":"ENSG00000108557","csq":"frameshift_variant","symbol":"RAI1","lof":"HC","lof_flag":null,"Spleen":0.612568639414277,"Brain_FrontalCortex_BA9_":0.7913188647746244,"SmallIntestine_TerminalIleum":0.7058152793614595,"Skin_SunExposed_Lowerleg_":0.7880202255931544,"Artery_Coronary":0.8111111111111111,"Brain_Hippocampus":0.6864406779661018,"Esophagus_Muscularis":0.8335907335907337,"Brain_Nucleus…	ENSG00000108557	frameshift_variant	RAI1	HC	NA	6.1257e-01	7.9132e-01	7.0582e-01	7.8802e-01	8.1111e-01	6.8644e-01	8.3359e-01	7.7316e-01	8.6897e-01	7.3036e-01	7.2508e-01	7.6079e-01	7.3037e-01	7.2523e-01	5.0463e-01	7.6555e-01	6.7806e-01	5.7752e-01	7.3657e-01	6.8176e-01
17:17697101:AG:A	659	2019-02-06 16:48:38.131940	2019-02-06 16:48:38.223274	1	1	1	0	0	0	0	0	0	0	0	1		0	not_LoF	1	229	17:17697101	["AG","A"]	{"assembly_name":"GRCh37","allele_string":"G/-","ancestral":null,"colocated_variants":[{"aa_allele":null,"aa_maf":null,"afr_allele":"A","afr_maf":0.0,"allele_string":"G/A","amr_allele":null,"amr_maf":null,"clin_sig":["benign"],"end":17697102,"eas_allele":null,"eas_maf":null,"ea_allele":null,"ea_maf":null,"eur_allele":null,"eur_maf":null,"exac_adj_allele":"A","exac_adj_maf":0.0,"exac_allele":null,…	[{"ensg":"ENSG00000108557","csq":"frameshift_variant","symbol":"RAI1","lof":"HC","lof_flag":null,"Spleen":0.612568639414277,"Brain_FrontalCortex_BA9_":0.7913188647746244,"SmallIntestine_TerminalIleum":0.7058152793614595,"Skin_SunExposed_Lowerleg_":0.7880202255931544,"Artery_Coronary":0.8111111111111111,"Brain_Hippocampus":0.6864406779661018,"Esophagus_Muscularis":0.8335907335907337,"Brain_Nucleus…	ENSG00000108557	frameshift_variant	RAI1	HC	NA	6.1257e-01	7.9132e-01	7.0582e-01	7.8802e-01	8.1111e-01	6.8644e-01	8.3359e-01	7.7316e-01	8.6897e-01	7.3036e-01	7.2508e-01	7.6079e-01	7.3037e-01	7.2523e-01	5.0463e-01	7.6555e-01	6.7806e-01	5.7752e-01	7.3657e-01	6.8176e-01
17:17697101:AGCAG:A	660	2019-02-06 16:48:57.615523	2019-02-06 16:48:57.640207	1	1	1	0	0	0	0	0	0	0	0	1		0	not_LoF	1	230	17:17697101	["AGCAG","A"]	{"assembly_name":"GRCh37","allele_string":"GCAG/-","ancestral":null,"colocated_variants":[{"aa_allele":null,"aa_maf":null,"afr_allele":null,"afr_maf":null,"allele_string":"GCAG/-","amr_allele":null,"amr_maf":null,"clin_sig":null,"end":17697105,"eas_allele":null,"eas_maf":null,"ea_allele":null,"ea_maf":null,"eur_allele":null,"eur_maf":null,"exac_adj_allele":null,"exac_adj_maf":null,"exac_allele":n…	[{"ensg":"ENSG00000108557","csq":"frameshift_variant","symbol":"RAI1","lof":"HC","lof_flag":null,"Spleen":0.612568639414277,"Brain_FrontalCortex_BA9_":0.7913188647746244,"SmallIntestine_TerminalIleum":0.7058152793614595,"Skin_SunExposed_Lowerleg_":0.7880202255931544,"Artery_Coronary":0.8111111111111111,"Brain_Hippocampus":0.6864406779661018,"Esophagus_Muscularis":0.8335907335907337,"Brain_Nucleus…	ENSG00000108557	frameshift_variant	RAI1	HC	NA	6.1257e-01	7.9132e-01	7.0582e-01	7.8802e-01	8.1111e-01	6.8644e-01	8.3359e-01	7.7316e-01	8.6897e-01	7.3036e-01	7.2508e-01	7.6079e-01	7.3037e-01	7.2523e-01	5.0463e-01	7.6555e-01	6.7806e-01	5.7752e-01	7.3657e-01	6.8176e-01
17:17697101:AGCAGCAG:A	661	2019-02-06 16:49:17.348804	2019-02-06 16:49:17.375567	1	1	1	0	0	0	0	0	0	0	0	1		0	not_LoF	1	231	17:17697101	["AGCAGCAG","A"]	{"assembly_name":"GRCh37","allele_string":"GCAGCAG/-","ancestral":null,"colocated_variants":[{"aa_allele":null,"aa_maf":null,"afr_allele":null,"afr_maf":null,"allele_string":"GCAGCAG/-","amr_allele":null,"amr_maf":null,"clin_sig":null,"end":17697108,"eas_allele":null,"eas_maf":null,"ea_allele":null,"ea_maf":null,"eur_allele":null,"eur_maf":null,"exac_adj_allele":null,"exac_adj_maf":null,"exac_all…	[{"ensg":"ENSG00000108557","csq":"frameshift_variant","symbol":"RAI1","lof":"HC","lof_flag":null,"Spleen":0.612568639414277,"Brain_FrontalCortex_BA9_":0.7913188647746244,"SmallIntestine_TerminalIleum":0.7058152793614595,"Skin_SunExposed_Lowerleg_":0.7880202255931544,"Artery_Coronary":0.8111111111111111,"Brain_Hippocampus":0.6864406779661018,"Esophagus_Muscularis":0.8335907335907337,"Brain_Nucleus…	ENSG00000108557	frameshift_variant	RAI1	HC	NA	6.1257e-01	7.9132e-01	7.0582e-01	7.8802e-01	8.1111e-01	6.8644e-01	8.3359e-01	7.7316e-01	8.6897e-01	7.3036e-01	7.2508e-01	7.6079e-01	7.3037e-01	7.2523e-01	5.0463e-01	7.6555e-01	6.7806e-01	5.7752e-01	7.3657e-01	6.8176e-01
17:17697101:AGCAGCAGCAG:A	662	2019-02-06 16:49:45.091630	2019-02-06 16:49:45.119779	1	1	1	0	0	0	0	0	0	0	0	1		0	not_LoF	1	232	17:17697101	["AGCAGCAGCAG","A"]	{"assembly_name":"GRCh37","allele_string":"GCAGCAGCAG/-","ancestral":null,"colocated_variants":[{"aa_allele":null,"aa_maf":null,"afr_allele":null,"afr_maf":null,"allele_string":"GCAGCAGCAG/-","amr_allele":null,"amr_maf":null,"clin_sig":null,"end":17697111,"eas_allele":null,"eas_maf":null,"ea_allele":null,"ea_maf":null,"eur_allele":null,"eur_maf":null,"exac_adj_allele":null,"exac_adj_maf":null,"ex…	[{"ensg":"ENSG00000108557","csq":"frameshift_variant","symbol":"RAI1","lof":"HC","lof_flag":null,"Spleen":0.612568639414277,"Brain_FrontalCortex_BA9_":0.7913188647746244,"SmallIntestine_TerminalIleum":0.7058152793614595,"Skin_SunExposed_Lowerleg_":0.7880202255931544,"Artery_Coronary":0.8111111111111111,"Brain_Hippocampus":0.6864406779661018,"Esophagus_Muscularis":0.8335907335907337,"Brain_Nucleus…	ENSG00000108557	frameshift_variant	RAI1	HC	NA	6.1257e-01	7.9132e-01	7.0582e-01	7.8802e-01	8.1111e-01	6.8644e-01	8.3359e-01	7.7316e-01	8.6897e-01	7.3036e-01	7.2508e-01	7.6079e-01	7.3037e-01	7.2523e-01	5.0463e-01	7.6555e-01	6.7806e-01	5.7752e-01	7.3657e-01	6.8176e-01
17:17697101:AGCAGCAGCAGCAG:A	663	2019-02-06 16:50:01.786777	2019-02-06 16:50:01.814774	1	1	1	0	0	0	0	0	0	0	0	1		0	not_LoF	1	233	17:17697101	["AGCAGCAGCAGCAG","A"]	{"assembly_name":"GRCh37","allele_string":"GCAGCAGCAGCAG/-","ancestral":null,"colocated_variants":[{"aa_allele":null,"aa_maf":null,"afr_allele":null,"afr_maf":null,"allele_string":"GCAGCAGCAGCAG/-","amr_allele":null,"amr_maf":null,"clin_sig":null,"end":17697114,"eas_allele":null,"eas_maf":null,"ea_allele":null,"ea_maf":null,"eur_allele":null,"eur_maf":null,"exac_adj_allele":null,"exac_adj_maf":nu…	[{"ensg":"ENSG00000108557","csq":"frameshift_variant","symbol":"RAI1","lof":"HC","lof_flag":null,"Spleen":0.612568639414277,"Brain_FrontalCortex_BA9_":0.7913188647746244,"SmallIntestine_TerminalIleum":0.7058152793614595,"Skin_SunExposed_Lowerleg_":0.7880202255931544,"Artery_Coronary":0.8111111111111111,"Brain_Hippocampus":0.6864406779661018,"Esophagus_Muscularis":0.8335907335907337,"Brain_Nucleus…	ENSG00000108557	frameshift_variant	RAI1	HC	NA	6.1257e-01	7.9132e-01	7.0582e-01	7.8802e-01	8.1111e-01	6.8644e-01	8.3359e-01	7.7316e-01	8.6897e-01	7.3036e-01	7.2508e-01	7.6079e-01	7.3037e-01	7.2523e-01	5.0463e-01	7.6555e-01	6.7806e-01	5.7752e-01	7.3657e-01	6.8176e-01
17:17698651:G:GTGGA	664	2019-02-06 16:53:48.478036	2019-02-06 16:53:48.521976	0	1	0	0	0	0	0	0	0	0	0	1		0	not_LoF	1	234	17:17698651	["G","GTGGA"]	{"assembly_name":"GRCh37","allele_string":"-/TGGA","ancestral":null,"colocated_variants":null,"context":null,"end":17698651,"id":"17_17698652_-/TGGA","input":"17\t17698651\t.\tG\tGTGGA\t.\t.\tGT","intergenic_consequences":null,"most_severe_consequence":"frameshift_variant","motif_feature_consequences":null,"regulatory_feature_consequences":null,"seq_region_name":"17","start":17698652,"strand":1,"…	[{"ensg":"ENSG00000108557","csq":"frameshift_variant","symbol":"RAI1","lof":"HC","lof_flag":null,"Spleen":0.612568639414277,"Brain_FrontalCortex_BA9_":0.7913188647746244,"SmallIntestine_TerminalIleum":0.7058152793614595,"Skin_SunExposed_Lowerleg_":0.7880202255931544,"Artery_Coronary":0.8111111111111111,"Brain_Hippocampus":0.6864406779661018,"Esophagus_Muscularis":0.8335907335907337,"Brain_Nucleus…	ENSG00000108557	frameshift_variant	RAI1	HC	NA	6.1257e-01	7.9132e-01	7.0582e-01	7.8802e-01	8.1111e-01	6.8644e-01	8.3359e-01	7.7316e-01	8.6897e-01	7.3036e-01	7.2508e-01	7.6079e-01	7.3037e-01	7.2523e-01	5.0463e-01	7.6555e-01	6.7806e-01	5.7752e-01	7.3657e-01	6.8176e-01
17:17699255:T:TA	665	2019-02-06 16:54:03.673265	2019-02-06 16:54:03.690449	0	1	0	1	0	0	0	0	0	0	0	1		0	likely_not_LoF	1	235	17:17699255	["T","TA"]	{"assembly_name":"GRCh37","allele_string":"-/A","ancestral":null,"colocated_variants":[{"aa_allele":null,"aa_maf":null,"afr_allele":"A","afr_maf":0.0,"allele_string":"-/A","amr_allele":null,"amr_maf":null,"clin_sig":null,"end":17699255,"eas_allele":null,"eas_maf":null,"ea_allele":null,"ea_maf":null,"eur_allele":null,"eur_maf":null,"exac_adj_allele":"A","exac_adj_maf":0.0,"exac_allele":null,"exac_…	[{"ensg":"ENSG00000108557","csq":"frameshift_variant","symbol":"RAI1","lof":"HC","lof_flag":null,"Spleen":0.612568639414277,"Brain_FrontalCortex_BA9_":0.7913188647746244,"SmallIntestine_TerminalIleum":0.7058152793614595,"Skin_SunExposed_Lowerleg_":0.7880202255931544,"Artery_Coronary":0.8111111111111111,"Brain_Hippocampus":0.6864406779661018,"Esophagus_Muscularis":0.8335907335907337,"Brain_Nucleus…	ENSG00000108557	frameshift_variant	RAI1	HC	NA	6.1257e-01	7.9132e-01	7.0582e-01	7.8802e-01	8.1111e-01	6.8644e-01	8.3359e-01	7.7316e-01	8.6897e-01	7.3036e-01	7.2508e-01	7.6079e-01	7.3037e-01	7.2523e-01	5.0463e-01	7.6555e-01	6.7806e-01	5.7752e-01	7.3657e-01	6.8176e-01
17:17700573:T:TG	666	2019-02-06 16:55:35.427934	2019-02-06 16:55:35.451622	0	1	1	1	0	0	0	0	0	0	0	1		0	not_LoF	1	236	17:17700573	["T","TG"]	{"assembly_name":"GRCh37","allele_string":"-/G","ancestral":null,"colocated_variants":null,"context":null,"end":17700573,"id":"17_17700574_-/G","input":"17\t17700573\t.\tT\tTG\t.\t.\tGT","intergenic_consequences":null,"most_severe_consequence":"frameshift_variant","motif_feature_consequences":null,"regulatory_feature_consequences":null,"seq_region_name":"17","start":17700574,"strand":1,"transcrip…	[{"ensg":"ENSG00000108557","csq":"frameshift_variant","symbol":"RAI1","lof":"HC","lof_flag":null,"Spleen":0.612568639414277,"Brain_FrontalCortex_BA9_":0.7913188647746244,"SmallIntestine_TerminalIleum":0.7058152793614595,"Skin_SunExposed_Lowerleg_":0.7880202255931544,"Artery_Coronary":0.8111111111111111,"Brain_Hippocampus":0.6864406779661018,"Esophagus_Muscularis":0.8335907335907337,"Brain_Nucleus…	ENSG00000108557	frameshift_variant	RAI1	HC	NA	6.1257e-01	7.9132e-01	7.0582e-01	7.8802e-01	8.1111e-01	6.8644e-01	8.3359e-01	7.7316e-01	8.6897e-01	7.3036e-01	7.2508e-01	7.6079e-01	7.3037e-01	7.2523e-01	5.0463e-01	7.6555e-01	6.7806e-01	5.7752e-01	7.3657e-01	6.8176e-01
17:17700943:C:T	667	2019-02-06 16:55:56.201672	2019-02-06 16:55:56.222723	0	1	0	0	0	0	0	0	0	0	0	1		0	likely_not_LoF	1	237	17:17700943	["C","T"]	{"assembly_name":"GRCh37","allele_string":"C/T","ancestral":null,"colocated_variants":[{"aa_allele":null,"aa_maf":null,"afr_allele":"A","afr_maf":0.0,"allele_string":"C/A","amr_allele":null,"amr_maf":null,"clin_sig":null,"end":17700943,"eas_allele":null,"eas_maf":null,"ea_allele":null,"ea_maf":null,"eur_allele":null,"eur_maf":null,"exac_adj_allele":"A","exac_adj_maf":0.0,"exac_allele":null,"exac_…	[{"ensg":"ENSG00000108557","csq":"stop_gained","symbol":"RAI1","lof":"HC","lof_flag":null,"Spleen":0.612568639414277,"Brain_FrontalCortex_BA9_":0.7913188647746244,"SmallIntestine_TerminalIleum":0.7058152793614595,"Skin_SunExposed_Lowerleg_":0.7880202255931544,"Artery_Coronary":0.8111111111111111,"Brain_Hippocampus":0.6864406779661018,"Esophagus_Muscularis":0.8335907335907337,"Brain_Nucleusaccumbe…	ENSG00000108557	stop_gained	RAI1	HC	NA	6.1257e-01	7.9132e-01	7.0582e-01	7.8802e-01	8.1111e-01	6.8644e-01	8.3359e-01	7.7316e-01	8.6897e-01	7.3036e-01	7.2508e-01	7.6079e-01	7.3037e-01	7.2523e-01	5.0463e-01	7.6555e-01	6.7806e-01	5.7752e-01	7.3657e-01	6.8176e-01
17:17701721:AGGAGCACT:A	668	2019-02-06 16:56:12.482262	2019-02-06 16:56:12.510437	0	1	0	0	0	0	0	0	0	0	0	1		0	likely_not_LoF	1	375	17:17701721	["AGGAGCACT","A"]	{"assembly_name":"GRCh37","allele_string":"GGAGCACT/-","ancestral":null,"colocated_variants":null,"context":null,"end":17701729,"id":"17_17701722_GGAGCACT/-","input":"17\t17701721\t.\tAGGAGCACT\tA\t.\t.\tGT","intergenic_consequences":null,"most_severe_consequence":"frameshift_variant","motif_feature_consequences":null,"regulatory_feature_consequences":null,"seq_region_name":"17","start":17701722,…	[{"ensg":"ENSG00000108557","csq":"frameshift_variant","symbol":"RAI1","lof":"HC","lof_flag":null,"Spleen":0.6949359365466747,"Brain_FrontalCortex_BA9_":0.8580968280467446,"SmallIntestine_TerminalIleum":0.8118586088939566,"Skin_SunExposed_Lowerleg_":0.8961493582263711,"Artery_Coronary":0.9027777777777779,"Brain_Hippocampus":0.776271186440678,"Esophagus_Muscularis":0.9154440154440155,"Brain_Nucleus…	ENSG00000108557	frameshift_variant	RAI1	HC	NA	6.9494e-01	8.5810e-01	8.1186e-01	8.9615e-01	9.0278e-01	7.7627e-01	9.1544e-01	8.4537e-01	9.4699e-01	8.0679e-01	8.3837e-01	9.0101e-01	8.6954e-01	8.4919e-01	6.3117e-01	8.8151e-01	7.8199e-01	6.8994e-01	8.6240e-01	8.0175e-01
17:17714068:G:A	669	2019-02-06 16:57:02.658523	2019-02-06 16:57:02.682046	0	1	0	0	0	0	0	1	1	1	1	0		0	not_LoF	1	376	17:17714068	["G","A"]	{"assembly_name":"GRCh37","allele_string":"G/A","ancestral":null,"colocated_variants":null,"context":null,"end":17714068,"id":"17_17714068_G/A","input":"17\t17714068\t.\tG\tA\t.\t.\tGT","intergenic_consequences":null,"most_severe_consequence":"splice_acceptor_variant","motif_feature_consequences":null,"regulatory_feature_consequences":null,"seq_region_name":"17","start":17714068,"strand":1,"trans…	[{"ensg":"ENSG00000108557","csq":"splice_acceptor_variant","symbol":"RAI1","lof":"HC","lof_flag":null,"Spleen":0.0,"Brain_FrontalCortex_BA9_":0.0,"SmallIntestine_TerminalIleum":0.0,"Skin_SunExposed_Lowerleg_":0.0,"Artery_Coronary":0.0,"Brain_Hippocampus":0.0,"Esophagus_Muscularis":0.0,"Brain_Nucleusaccumbens_basalganglia_":0.0,"Artery_Tibial":0.0,"Brain_Hypothalamus":0.0,"Adipose_Visceral_Omentum…	ENSG00000108557	splice_acceptor_variant	RAI1	HC	NA	0.0000e+00	0.0000e+00	0.0000e+00	0.0000e+00	0.0000e+00	0.0000e+00	0.0000e+00	0.0000e+00	0.0000e+00	0.0000e+00	0.0000e+00	0.0000e+00	0.0000e+00	0.0000e+00	0.0000e+00	0.0000e+00	0.0000e+00	0.0000e+00	0.0000e+00	0.0000e+00
17:42934526:C:T	670	2019-02-06 16:57:16.817633	2019-02-06 16:57:16.848311	0	0	0	0	0	0	0	0	0	0	0	0		0	LoF	1	238	17:42934526	["C","T"]	{"assembly_name":"GRCh37","allele_string":"C/T","ancestral":null,"colocated_variants":[{"aa_allele":null,"aa_maf":null,"afr_allele":"T","afr_maf":0.0,"allele_string":"C/T","amr_allele":null,"amr_maf":null,"clin_sig":null,"end":42934526,"eas_allele":null,"eas_maf":null,"ea_allele":null,"ea_maf":null,"eur_allele":null,"eur_maf":null,"exac_adj_allele":"T","exac_adj_maf":0.0,"exac_allele":null,"exac_…	[{"ensg":"ENSG00000108883","csq":"splice_acceptor_variant","symbol":"EFTUD2","lof":"HC","lof_flag":null,"Spleen":0.594283638125227,"Brain_FrontalCortex_BA9_":0.690249433106576,"SmallIntestine_TerminalIleum":0.6267379679144385,"Skin_SunExposed_Lowerleg_":0.5331246739697443,"Artery_Coronary":0.6257643701589891,"Brain_Hippocampus":0.6039522437216961,"Esophagus_Muscularis":0.6614807872539832,"Brain_N…	ENSG00000108883	splice_acceptor_variant	EFTUD2	HC	NA	5.9428e-01	6.9025e-01	6.2674e-01	5.3312e-01	6.2576e-01	6.0395e-01	6.6148e-01	6.4775e-01	5.3156e-01	5.9059e-01	6.0122e-01	5.0893e-01	6.4021e-01	5.4392e-01	4.8492e-01	5.3955e-01	6.4953e-01	5.7635e-01	5.6076e-01	5.0659e-01
17:44109070:C:CTGTA	671	2019-02-06 16:57:36.014306	2019-02-06 16:57:36.040093	1	0	0	0	0	0	0	1	0	0	1	0		0	not_LoF	1	239	17:44109070	["C","CTGTA"]	{"assembly_name":"GRCh37","allele_string":"-/TGTA","ancestral":null,"colocated_variants":[{"aa_allele":null,"aa_maf":null,"afr_allele":"A","afr_maf":0.0,"allele_string":"-/TGTA","amr_allele":null,"amr_maf":null,"clin_sig":null,"end":44109070,"eas_allele":null,"eas_maf":null,"ea_allele":null,"ea_maf":null,"eur_allele":null,"eur_maf":null,"exac_adj_allele":"A","exac_adj_maf":0.0,"exac_allele":null,…	[{"ensg":"ENSG00000120071","csq":"splice_acceptor_variant","symbol":"KANSL1","lof":"HC","lof_flag":null,"Spleen":0.28941133588481865,"Brain_FrontalCortex_BA9_":0.358339402767662,"SmallIntestine_TerminalIleum":0.4075751337999176,"Skin_SunExposed_Lowerleg_":0.39965222431531655,"Artery_Coronary":0.45613160518444673,"Brain_Hippocampus":0.2996904024767802,"Esophagus_Muscularis":0.457533077251387,"Brai…	ENSG00000120071	splice_acceptor_variant	KANSL1	HC	NA	2.8941e-01	3.5834e-01	4.0758e-01	3.9965e-01	4.5613e-01	2.9969e-01	4.5753e-01	3.5223e-01	5.0695e-01	3.1916e-01	3.8569e-01	3.8650e-01	4.1538e-01	3.9623e-01	2.5950e-01	3.5594e-01	4.2792e-01	3.4701e-01	3.6606e-01	3.3822e-01
17:44109070:C:T	672	2019-02-06 16:58:11.663681	2019-02-06 16:58:13.817253	1	1	0	0	0	0	0	1	0	0	1	0		0	not_LoF	1	377	17:44109070	["C","T"]	{"assembly_name":"GRCh37","allele_string":"C/T","ancestral":null,"colocated_variants":null,"context":null,"end":44109070,"id":"17_44109070_C/T","input":"17\t44109070\t.\tC\tT\t.\t.\tGT","intergenic_consequences":null,"most_severe_consequence":"splice_acceptor_variant","motif_feature_consequences":null,"regulatory_feature_consequences":null,"seq_region_name":"17","start":44109070,"strand":1,"trans…	[{"ensg":"ENSG00000120071","csq":"splice_acceptor_variant","symbol":"KANSL1","lof":"HC","lof_flag":null,"Spleen":0.28941133588481865,"Brain_FrontalCortex_BA9_":0.358339402767662,"SmallIntestine_TerminalIleum":0.4075751337999176,"Skin_SunExposed_Lowerleg_":0.39965222431531655,"Artery_Coronary":0.45613160518444673,"Brain_Hippocampus":0.2996904024767802,"Esophagus_Muscularis":0.457533077251387,"Brai…	ENSG00000120071	splice_acceptor_variant	KANSL1	HC	NA	2.8941e-01	3.5834e-01	4.0758e-01	3.9965e-01	4.5613e-01	2.9969e-01	4.5753e-01	3.5223e-01	5.0695e-01	3.1916e-01	3.8569e-01	3.8650e-01	4.1538e-01	3.9623e-01	2.5950e-01	3.5594e-01	4.2792e-01	3.4701e-01	3.6606e-01	3.3822e-01
17:44109631:G:A	673	2019-02-06 16:58:30.269423	2019-02-06 16:58:34.501578	1	1	0	0	0	0	0	0	0	0	0	0		0	likely_not_LoF	1	240	17:44109631	["G","A"]	{"assembly_name":"GRCh37","allele_string":"G/A","ancestral":null,"colocated_variants":[{"aa_allele":null,"aa_maf":null,"afr_allele":"A","afr_maf":0.0,"allele_string":"G/A","amr_allele":null,"amr_maf":null,"clin_sig":null,"end":44109631,"eas_allele":null,"eas_maf":null,"ea_allele":"A","ea_maf":2.0E-4,"eur_allele":null,"eur_maf":null,"exac_adj_allele":"A","exac_adj_maf":0.0,"exac_allele":"A","exac_…	[{"ensg":"ENSG00000120071","csq":"stop_gained","symbol":"KANSL1","lof":"HC","lof_flag":null,"Spleen":0.28941133588481865,"Brain_FrontalCortex_BA9_":0.358339402767662,"SmallIntestine_TerminalIleum":0.4075751337999176,"Skin_SunExposed_Lowerleg_":0.39965222431531655,"Artery_Coronary":0.45613160518444673,"Brain_Hippocampus":0.2996904024767802,"Esophagus_Muscularis":0.457533077251387,"Brain_Nucleusacc…	ENSG00000120071	stop_gained	KANSL1	HC	NA	2.8941e-01	3.5834e-01	4.0758e-01	3.9965e-01	4.5613e-01	2.9969e-01	4.5753e-01	3.5223e-01	5.0695e-01	3.1916e-01	3.8569e-01	3.8650e-01	4.1538e-01	3.9623e-01	2.5950e-01	3.5594e-01	4.2792e-01	3.4701e-01	3.6606e-01	3.3822e-01
17:44116469:G:GCA	674	2019-02-06 16:58:50.997445	2019-02-06 16:58:51.019331	1	1	0	0	0	0	0	0	0	0	0	0		0	not_LoF	1	241	17:44116469	["G","GCA"]	{"assembly_name":"GRCh37","allele_string":"-/CA","ancestral":null,"colocated_variants":[{"aa_allele":null,"aa_maf":null,"afr_allele":null,"afr_maf":null,"allele_string":"-/CA","amr_allele":null,"amr_maf":null,"clin_sig":null,"end":44116469,"eas_allele":null,"eas_maf":null,"ea_allele":null,"ea_maf":null,"eur_allele":null,"eur_maf":null,"exac_adj_allele":null,"exac_adj_maf":null,"exac_allele":null,…	[{"ensg":"ENSG00000120071","csq":"frameshift_variant","symbol":"KANSL1","lof":"HC","lof_flag":null,"Spleen":0.2629852378348825,"Brain_FrontalCortex_BA9_":0.27822286962855064,"SmallIntestine_TerminalIleum":0.3717579250720461,"Skin_SunExposed_Lowerleg_":0.3569047964063179,"Artery_Coronary":0.4062811565304088,"Brain_Hippocampus":0.23095975232198143,"Esophagus_Muscularis":0.40290226205719154,"Brain_N…	ENSG00000120071	frameshift_variant	KANSL1	HC	NA	2.6299e-01	2.7822e-01	3.7176e-01	3.5690e-01	4.0628e-01	2.3096e-01	4.0290e-01	2.8625e-01	4.5234e-01	2.4393e-01	3.2923e-01	3.3587e-01	2.0220e-01	3.4890e-01	2.3889e-01	3.1022e-01	3.9259e-01	3.2132e-01	3.2234e-01	2.9768e-01
17:44127981:G:GTCCATCCTACATTATATCATGGCACGCACAGACAAAACTTTTTTTTTTTTTT	675	2019-02-06 16:59:21.697420	2019-02-06 16:59:21.748912	1	1	0	1	0	0	0	0	0	0	0	0		0	not_LoF	1	242	17:44127981	["G","GTCCATCCTACATTATATCATGGCACGCACAGACAAAACTTTTTTTTTTTTTT"]	{"assembly_name":"GRCh37","allele_string":"-/TCCATCCTACATTATATCATGGCACGCACAGACAAAACTTTTTTTTTTTTTT","ancestral":null,"colocated_variants":null,"context":null,"end":44127981,"id":"17_44127982_-/TCCATCCTACATTATATCATGGCACGCACAGACAAAACTTTTTTTTTTTTTT","input":"17\t44127981\t.\tG\tGTCCATCCTACATTATATCATGGCACGCACAGACAAAACTTTTTTTTTTTTTT\t.\t.\tGT","intergenic_consequences":null,"most_severe_consequence":"s…	[{"ensg":"ENSG00000120071","csq":"stop_gained","symbol":"KANSL1","lof":"HC","lof_flag":null,"Spleen":0.28941133588481865,"Brain_FrontalCortex_BA9_":0.358339402767662,"SmallIntestine_TerminalIleum":0.4075751337999176,"Skin_SunExposed_Lowerleg_":0.39965222431531655,"Artery_Coronary":0.45613160518444673,"Brain_Hippocampus":0.2996904024767802,"Esophagus_Muscularis":0.457533077251387,"Brain_Nucleusacc…	ENSG00000120071	stop_gained	KANSL1	HC	NA	2.8941e-01	3.5834e-01	4.0758e-01	3.9965e-01	4.5613e-01	2.9969e-01	4.5753e-01	3.5223e-01	5.0695e-01	3.1916e-01	3.8569e-01	3.8650e-01	4.1538e-01	3.9623e-01	2.5950e-01	3.5594e-01	4.2792e-01	3.4701e-01	3.6606e-01	3.3822e-01
17:44159806:C:T	676	2019-02-06 16:59:43.490570	2019-02-06 16:59:43.523905	1	0	0	0	0	0	0	0	0	1	0	0		0	likely_not_LoF	1	243	17:44159806	["C","T"]	{"assembly_name":"GRCh37","allele_string":"C/T","ancestral":null,"colocated_variants":[{"aa_allele":null,"aa_maf":null,"afr_allele":"T","afr_maf":0.0,"allele_string":"C/T","amr_allele":null,"amr_maf":null,"clin_sig":null,"end":44159806,"eas_allele":null,"eas_maf":null,"ea_allele":null,"ea_maf":null,"eur_allele":null,"eur_maf":null,"exac_adj_allele":"T","exac_adj_maf":0.0,"exac_allele":null,"exac_…	[{"ensg":"ENSG00000120071","csq":"splice_donor_variant","symbol":"KANSL1","lof":"HC","lof_flag":null,"Spleen":0.28941133588481865,"Brain_FrontalCortex_BA9_":0.358339402767662,"SmallIntestine_TerminalIleum":0.4075751337999176,"Skin_SunExposed_Lowerleg_":0.39965222431531655,"Artery_Coronary":0.45613160518444673,"Brain_Hippocampus":0.2996904024767802,"Esophagus_Muscularis":0.457533077251387,"Brain_N…	ENSG00000120071	splice_donor_variant	KANSL1	HC	NA	2.8941e-01	3.5834e-01	4.0758e-01	3.9965e-01	4.5613e-01	2.9969e-01	4.5753e-01	3.5223e-01	5.0695e-01	3.1916e-01	3.8569e-01	3.8650e-01	3.8515e-01	3.9623e-01	2.5950e-01	3.5594e-01	4.2792e-01	3.4701e-01	3.6606e-01	3.3822e-01
17:44172068:C:A	677	2019-02-06 17:00:12.482360	2019-02-06 17:00:12.500769	1	0	0	0	0	0	0	1	0	0	0	0		0	likely_not_LoF	1	378	17:44172068	["C","A"]	{"assembly_name":"GRCh37","allele_string":"C/A","ancestral":null,"colocated_variants":[{"aa_allele":null,"aa_maf":null,"afr_allele":null,"afr_maf":null,"allele_string":"C/T","amr_allele":null,"amr_maf":null,"clin_sig":null,"end":44172068,"eas_allele":null,"eas_maf":null,"ea_allele":null,"ea_maf":null,"eur_allele":null,"eur_maf":null,"exac_adj_allele":null,"exac_adj_maf":null,"exac_allele":null,"e…	[{"ensg":"ENSG00000120071","csq":"splice_acceptor_variant","symbol":"KANSL1","lof":"HC","lof_flag":"NAGNAG_SITE","Spleen":0.28941133588481865,"Brain_FrontalCortex_BA9_":0.358339402767662,"SmallIntestine_TerminalIleum":0.4075751337999176,"Skin_SunExposed_Lowerleg_":0.39965222431531655,"Artery_Coronary":0.45613160518444673,"Brain_Hippocampus":0.2996904024767802,"Esophagus_Muscularis":0.457533077251…	ENSG00000120071	splice_acceptor_variant	KANSL1	HC	NAGNAG_SITE	2.8941e-01	3.5834e-01	4.0758e-01	3.9965e-01	4.5613e-01	2.9969e-01	4.5753e-01	3.5223e-01	5.0695e-01	3.1916e-01	3.8569e-01	3.8650e-01	3.8515e-01	3.9623e-01	2.5950e-01	3.5594e-01	4.2792e-01	3.4701e-01	3.6606e-01	3.3822e-01
17:44248523:CAA:C	678	2019-02-06 17:00:32.533965	2019-02-06 17:00:38.584127	1	1	0	0	0	0	0	0	0	0	0	0		0	likely_not_LoF	1	244	17:44248523	["CAA","C"]	{"assembly_name":"GRCh37","allele_string":"AA/-","ancestral":null,"colocated_variants":[{"aa_allele":null,"aa_maf":null,"afr_allele":null,"afr_maf":0.0,"allele_string":"AA/-","amr_allele":null,"amr_maf":null,"clin_sig":["pathogenic"],"end":44248525,"eas_allele":null,"eas_maf":null,"ea_allele":null,"ea_maf":7.0E-4,"eur_allele":null,"eur_maf":null,"exac_adj_allele":null,"exac_adj_maf":0.0,"exac_all…	[{"ensg":"ENSG00000120071","csq":"frameshift_variant","symbol":"KANSL1","lof":"HC","lof_flag":null,"Spleen":0.28941133588481865,"Brain_FrontalCortex_BA9_":0.358339402767662,"SmallIntestine_TerminalIleum":0.4075751337999176,"Skin_SunExposed_Lowerleg_":0.39965222431531655,"Artery_Coronary":0.45613160518444673,"Brain_Hippocampus":0.2996904024767802,"Esophagus_Muscularis":0.457533077251387,"Brain_Nuc…	ENSG00000120071	frameshift_variant	KANSL1	HC	NA	2.8941e-01	3.5834e-01	4.0758e-01	3.9965e-01	4.5613e-01	2.9969e-01	4.5753e-01	3.5223e-01	5.0695e-01	3.1916e-01	3.8569e-01	3.8650e-01	3.8515e-01	3.9623e-01	2.5950e-01	3.5594e-01	4.2792e-01	3.4701e-01	3.6606e-01	3.3822e-01
17:44248608:A:T	679	2019-02-06 17:00:57.183734	2019-02-06 17:00:57.210539	1	1	0	1	0	0	0	0	0	0	0	0		0	likely_not_LoF	1	245	17:44248608	["A","T"]	{"assembly_name":"GRCh37","allele_string":"A/T","ancestral":null,"colocated_variants":null,"context":null,"end":44248608,"id":"17_44248608_A/T","input":"17\t44248608\t.\tA\tT\t.\t.\tGT","intergenic_consequences":null,"most_severe_consequence":"stop_gained","motif_feature_consequences":null,"regulatory_feature_consequences":[{"allele_num":1,"biotype":"enhancer","consequence_terms":["regulatory_reg…	[{"ensg":"ENSG00000120071","csq":"stop_gained","symbol":"KANSL1","lof":"HC","lof_flag":null,"Spleen":0.28941133588481865,"Brain_FrontalCortex_BA9_":0.358339402767662,"SmallIntestine_TerminalIleum":0.4075751337999176,"Skin_SunExposed_Lowerleg_":0.39965222431531655,"Artery_Coronary":0.45613160518444673,"Brain_Hippocampus":0.2996904024767802,"Esophagus_Muscularis":0.457533077251387,"Brain_Nucleusacc…	ENSG00000120071	stop_gained	KANSL1	HC	NA	2.8941e-01	3.5834e-01	4.0758e-01	3.9965e-01	4.5613e-01	2.9969e-01	4.5753e-01	3.5223e-01	5.0695e-01	3.1916e-01	3.8569e-01	3.8650e-01	3.8515e-01	3.9623e-01	2.5950e-01	3.5594e-01	4.2792e-01	3.4701e-01	3.6606e-01	3.3822e-01
17:44248642:G:A	680	2019-02-06 17:01:11.657484	2019-02-06 17:01:11.687203	1	1	0	0	0	0	0	0	0	0	0	0		0	likely_not_LoF	1	246	17:44248642	["G","A"]	{"assembly_name":"GRCh37","allele_string":"G/A","ancestral":null,"colocated_variants":[{"aa_allele":null,"aa_maf":null,"afr_allele":"A","afr_maf":0.0,"allele_string":"G/A","amr_allele":null,"amr_maf":null,"clin_sig":null,"end":44248642,"eas_allele":null,"eas_maf":null,"ea_allele":"A","ea_maf":0.0,"eur_allele":null,"eur_maf":null,"exac_adj_allele":"A","exac_adj_maf":0.0,"exac_allele":"A","exac_afr…	[{"ensg":"ENSG00000120071","csq":"stop_gained","symbol":"KANSL1","lof":"HC","lof_flag":null,"Spleen":0.28941133588481865,"Brain_FrontalCortex_BA9_":0.358339402767662,"SmallIntestine_TerminalIleum":0.4075751337999176,"Skin_SunExposed_Lowerleg_":0.39965222431531655,"Artery_Coronary":0.45613160518444673,"Brain_Hippocampus":0.2996904024767802,"Esophagus_Muscularis":0.457533077251387,"Brain_Nucleusacc…	ENSG00000120071	stop_gained	KANSL1	HC	NA	2.8941e-01	3.5834e-01	4.0758e-01	3.9965e-01	4.5613e-01	2.9969e-01	4.5753e-01	3.5223e-01	5.0695e-01	3.1916e-01	3.8569e-01	3.8650e-01	3.8515e-01	3.9623e-01	2.5950e-01	3.5594e-01	4.2792e-01	3.4701e-01	3.6606e-01	3.3822e-01
17:44248700:CAG:C	681	2019-02-06 17:01:33.536857	2019-02-06 17:01:33.567183	1	1	0	0	0	0	0	0	0	0	0	0		0	likely_not_LoF	1	247	17:44248700	["CAG","C"]	{"assembly_name":"GRCh37","allele_string":"AG/-","ancestral":null,"colocated_variants":[{"aa_allele":null,"aa_maf":null,"afr_allele":null,"afr_maf":null,"allele_string":"AG/-","amr_allele":null,"amr_maf":null,"clin_sig":null,"end":44248702,"eas_allele":null,"eas_maf":null,"ea_allele":null,"ea_maf":null,"eur_allele":null,"eur_maf":null,"exac_adj_allele":null,"exac_adj_maf":null,"exac_allele":null,…	[{"ensg":"ENSG00000120071","csq":"frameshift_variant","symbol":"KANSL1","lof":"HC","lof_flag":null,"Spleen":0.28941133588481865,"Brain_FrontalCortex_BA9_":0.358339402767662,"SmallIntestine_TerminalIleum":0.4075751337999176,"Skin_SunExposed_Lowerleg_":0.39965222431531655,"Artery_Coronary":0.45613160518444673,"Brain_Hippocampus":0.2996904024767802,"Esophagus_Muscularis":0.457533077251387,"Brain_Nuc…	ENSG00000120071	frameshift_variant	KANSL1	HC	NA	2.8941e-01	3.5834e-01	4.0758e-01	3.9965e-01	4.5613e-01	2.9969e-01	4.5753e-01	3.5223e-01	5.0695e-01	3.1916e-01	3.8569e-01	3.8650e-01	3.8515e-01	3.9623e-01	2.5950e-01	3.5594e-01	4.2792e-01	3.4701e-01	3.6606e-01	3.3822e-01
17:44248730:A:AC	682	2019-02-06 17:01:48.221976	2019-02-06 17:01:48.249019	1	0	1	0	0	0	0	0	0	0	0	0		0	likely_not_LoF	1	248	17:44248730	["A","AC"]	{"assembly_name":"GRCh37","allele_string":"-/C","ancestral":null,"colocated_variants":[{"aa_allele":null,"aa_maf":null,"afr_allele":null,"afr_maf":null,"allele_string":"-/C","amr_allele":null,"amr_maf":null,"clin_sig":null,"end":44248730,"eas_allele":null,"eas_maf":null,"ea_allele":null,"ea_maf":null,"eur_allele":null,"eur_maf":null,"exac_adj_allele":"C","exac_adj_maf":0.0,"exac_allele":null,"exa…	[{"ensg":"ENSG00000120071","csq":"frameshift_variant","symbol":"KANSL1","lof":"HC","lof_flag":null,"Spleen":0.28941133588481865,"Brain_FrontalCortex_BA9_":0.358339402767662,"SmallIntestine_TerminalIleum":0.4075751337999176,"Skin_SunExposed_Lowerleg_":0.39965222431531655,"Artery_Coronary":0.45613160518444673,"Brain_Hippocampus":0.2996904024767802,"Esophagus_Muscularis":0.457533077251387,"Brain_Nuc…	ENSG00000120071	frameshift_variant	KANSL1	HC	NA	2.8941e-01	3.5834e-01	4.0758e-01	3.9965e-01	4.5613e-01	2.9969e-01	4.5753e-01	3.5223e-01	5.0695e-01	3.1916e-01	3.8569e-01	3.8650e-01	3.8515e-01	3.9623e-01	2.5950e-01	3.5594e-01	4.2792e-01	3.4701e-01	3.6606e-01	3.3822e-01
17:44248783:G:A	683	2019-02-06 17:02:12.578734	2019-02-06 17:02:12.600199	1	1	0	0	0	0	0	0	0	0	0	0		0	likely_not_LoF	1	249	17:44248783	["G","A"]	{"assembly_name":"GRCh37","allele_string":"G/A","ancestral":null,"colocated_variants":[{"aa_allele":"T","aa_maf":0.0,"afr_allele":null,"afr_maf":null,"allele_string":"G/T","amr_allele":"T","amr_maf":0.0,"clin_sig":null,"end":44248783,"eas_allele":"T","eas_maf":0.0043,"ea_allele":"T","ea_maf":2.0E-4,"eur_allele":"T","eur_maf":0.0,"exac_adj_allele":"T","exac_adj_maf":0.001296,"exac_allele":"T","exa…	[{"ensg":"ENSG00000120071","csq":"stop_gained","symbol":"KANSL1","lof":"HC","lof_flag":null,"Spleen":0.28941133588481865,"Brain_FrontalCortex_BA9_":0.358339402767662,"SmallIntestine_TerminalIleum":0.4075751337999176,"Skin_SunExposed_Lowerleg_":0.39965222431531655,"Artery_Coronary":0.45613160518444673,"Brain_Hippocampus":0.2996904024767802,"Esophagus_Muscularis":0.457533077251387,"Brain_Nucleusacc…	ENSG00000120071	stop_gained	KANSL1	HC	NA	2.8941e-01	3.5834e-01	4.0758e-01	3.9965e-01	4.5613e-01	2.9969e-01	4.5753e-01	3.5223e-01	5.0695e-01	3.1916e-01	3.8569e-01	3.8650e-01	3.8515e-01	3.9623e-01	2.5950e-01	3.5594e-01	4.2792e-01	3.4701e-01	3.6606e-01	3.3822e-01
17:44249320:G:A	684	2019-02-06 17:02:46.474868	2019-02-06 17:02:46.492013	1	1	0	0	0	0	0	0	0	0	0	1	MET rescue in first coding exon	0	likely_not_LoF	1	250	17:44249320	["G","A"]	{"assembly_name":"GRCh37","allele_string":"G/A","ancestral":null,"colocated_variants":[{"aa_allele":null,"aa_maf":null,"afr_allele":"A","afr_maf":0.0,"allele_string":"G/A","amr_allele":null,"amr_maf":null,"clin_sig":null,"end":44249320,"eas_allele":null,"eas_maf":null,"ea_allele":null,"ea_maf":null,"eur_allele":null,"eur_maf":null,"exac_adj_allele":"A","exac_adj_maf":0.0,"exac_allele":null,"exac_…	[{"ensg":"ENSG00000120071","csq":"stop_gained","symbol":"KANSL1","lof":"HC","lof_flag":null,"Spleen":0.32640787315472936,"Brain_FrontalCortex_BA9_":0.4916241806263656,"SmallIntestine_TerminalIleum":0.48456154796212425,"Skin_SunExposed_Lowerleg_":0.5291986668598754,"Artery_Coronary":0.6161515453639083,"Brain_Hippocampus":0.4185758513931888,"Esophagus_Muscularis":0.6032863849765258,"Brain_Nucleusac…	ENSG00000120071	stop_gained	KANSL1	HC	NA	3.2641e-01	4.9162e-01	4.8456e-01	5.2920e-01	6.1615e-01	4.1858e-01	6.0329e-01	4.7955e-01	6.9799e-01	4.0467e-01	5.1649e-01	5.3839e-01	5.7782e-01	5.1141e-01	2.8783e-01	4.8358e-01	5.3447e-01	3.9801e-01	4.7377e-01	4.7181e-01
18:19751186:T:TCCAGCGCGGGAGCCCTC	685	2019-02-07 13:53:28.049786	2019-02-07 13:53:28.072201	0	1	0	0	0	0	0	0	0	0	0	0		0	likely_LoF	1	251	18:19751186	["T","TCCAGCGCGGGAGCCCTC"]	{"assembly_name":"GRCh37","allele_string":"-/CCAGCGCGGGAGCCCTC","ancestral":null,"colocated_variants":null,"context":null,"end":19751186,"id":"18_19751187_-/CCAGCGCGGGAGCCCTC","input":"18\t19751186\t.\tT\tTCCAGCGCGGGAGCCCTC\t.\t.\tGT","intergenic_consequences":null,"most_severe_consequence":"frameshift_variant","motif_feature_consequences":null,"regulatory_feature_consequences":[{"allele_num":1,"…	[{"ensg":"ENSG00000141448","csq":"frameshift_variant","symbol":"GATA6","lof":"HC","lof_flag":null,"Spleen":1.0,"Brain_FrontalCortex_BA9_":1.0,"SmallIntestine_TerminalIleum":1.0,"Skin_SunExposed_Lowerleg_":1.0,"Artery_Coronary":1.0,"Brain_Hippocampus":1.0,"Esophagus_Muscularis":1.0,"Brain_Nucleusaccumbens_basalganglia_":1.0,"Artery_Tibial":1.0,"Brain_Hypothalamus":1.0,"Adipose_Visceral_Omentum_":1…	ENSG00000141448	frameshift_variant	GATA6	HC	NA	1.0000e+00	1.0000e+00	1.0000e+00	1.0000e+00	1.0000e+00	1.0000e+00	1.0000e+00	1.0000e+00	1.0000e+00	1.0000e+00	1.0000e+00	1.0000e+00	1.0000e+00	1.0000e+00	1.0000e+00	1.0000e+00	1.0000e+00	1.0000e+00	1.0000e+00	1.0000e+00
18:42449194:G:A	686	2019-02-07 13:53:58.388553	2019-02-07 13:53:58.408947	0	0	0	0	0	0	0	0	0	1	0	0		0	likely_not_LoF	1	252	18:42449194	["G","A"]	{"assembly_name":"GRCh37","allele_string":"G/A","ancestral":null,"colocated_variants":[{"aa_allele":null,"aa_maf":null,"afr_allele":"A","afr_maf":0.0,"allele_string":"G/A","amr_allele":null,"amr_maf":null,"clin_sig":null,"end":42449194,"eas_allele":null,"eas_maf":null,"ea_allele":"A","ea_maf":5.0E-4,"eur_allele":null,"eur_maf":null,"exac_adj_allele":"A","exac_adj_maf":0.0,"exac_allele":"A","exac_…	[{"ensg":"ENSG00000152217","csq":"splice_acceptor_variant","symbol":"SETBP1","lof":"HC","lof_flag":null,"Spleen":1.0,"Brain_FrontalCortex_BA9_":1.0,"SmallIntestine_TerminalIleum":1.0,"Skin_SunExposed_Lowerleg_":1.0,"Artery_Coronary":1.0,"Brain_Hippocampus":1.0,"Esophagus_Muscularis":1.0,"Brain_Nucleusaccumbens_basalganglia_":1.0,"Artery_Tibial":1.0,"Brain_Hypothalamus":1.0,"Adipose_Visceral_Oment…	ENSG00000152217	splice_acceptor_variant	SETBP1	HC	NA	1.0000e+00	1.0000e+00	1.0000e+00	1.0000e+00	1.0000e+00	1.0000e+00	1.0000e+00	1.0000e+00	1.0000e+00	1.0000e+00	1.0000e+00	1.0000e+00	1.0000e+00	1.0000e+00	9.3472e-01	1.0000e+00	1.0000e+00	1.0000e+00	1.0000e+00	1.0000e+00
18:42456529:G:T	687	2019-02-07 13:54:18.480626	2019-02-07 13:54:18.500014	0	0	0	0	0	0	0	0	0	1	1	1		0	not_LoF	1	253	18:42456529	["G","T"]	{"assembly_name":"GRCh37","allele_string":"G/T","ancestral":null,"colocated_variants":null,"context":null,"end":42456529,"id":"18_42456529_G/T","input":"18\t42456529\t.\tG\tT\t.\t.\tGT","intergenic_consequences":null,"most_severe_consequence":"splice_acceptor_variant","motif_feature_consequences":null,"regulatory_feature_consequences":null,"seq_region_name":"18","start":42456529,"strand":1,"trans…	[{"ensg":"ENSG00000152217","csq":"splice_acceptor_variant","symbol":"SETBP1","lof":"HC","lof_flag":null,"Spleen":0.1306715063520871,"Brain_FrontalCortex_BA9_":0.08582089552238806,"SmallIntestine_TerminalIleum":0.07909604519774012,"Skin_SunExposed_Lowerleg_":0.09399477806788512,"Artery_Coronary":0.0646766169154229,"Brain_Hippocampus":0.12322274881516586,"Esophagus_Muscularis":0.058321479374110946,…	ENSG00000152217	splice_acceptor_variant	SETBP1	HC	NA	1.3067e-01	8.5821e-02	7.9096e-02	9.3995e-02	6.4677e-02	1.2322e-01	5.8321e-02	8.1481e-02	4.9605e-02	1.1583e-01	9.8398e-02	7.8924e-02	6.7371e-02	6.8033e-02	1.1276e-01	1.0496e-01	1.1163e-01	1.1640e-01	8.4746e-02	1.0664e-01
18:42643595:CA:C	688	2019-02-07 13:54:41.594790	2019-02-07 13:54:41.602813	0	1	0	1	0	0	0	0	0	0	1	1		0	not_LoF	1	254	18:42643595	["CA","C"]	{"assembly_name":"GRCh37","allele_string":"A/-","ancestral":null,"colocated_variants":[{"aa_allele":null,"aa_maf":null,"afr_allele":null,"afr_maf":0.0,"allele_string":"A/-","amr_allele":null,"amr_maf":null,"clin_sig":null,"end":42643596,"eas_allele":null,"eas_maf":null,"ea_allele":null,"ea_maf":2.0E-4,"eur_allele":null,"eur_maf":null,"exac_adj_allele":null,"exac_adj_maf":0.0,"exac_allele":null,"e…	[{"ensg":"ENSG00000152217","csq":"frameshift_variant","symbol":"SETBP1","lof":"HC","lof_flag":null,"Spleen":0.869328493647913,"Brain_FrontalCortex_BA9_":0.914179104477612,"SmallIntestine_TerminalIleum":0.9209039548022598,"Skin_SunExposed_Lowerleg_":0.906005221932115,"Artery_Coronary":0.9353233830845772,"Brain_Hippocampus":0.8767772511848341,"Esophagus_Muscularis":0.9416785206258891,"Brain_Nucleus…	ENSG00000152217	frameshift_variant	SETBP1	HC	NA	8.6933e-01	9.1418e-01	9.2090e-01	9.0601e-01	9.3532e-01	8.7678e-01	9.4168e-01	9.1852e-01	9.5040e-01	8.8417e-01	9.0160e-01	9.2108e-01	9.3263e-01	9.3197e-01	8.2196e-01	8.9504e-01	8.8837e-01	8.8360e-01	9.1525e-01	8.9336e-01
18:52946907:T:A	689	2019-02-07 13:56:06.922046	2019-02-07 13:56:06.927716	0	0	0	0	0	0	0	0	1	0	0	1		0	not_LoF	1	255	18:52946907	["T","A"]	{"assembly_name":"GRCh37","allele_string":"T/A","ancestral":null,"colocated_variants":null,"context":null,"end":52946907,"id":"18_52946907_T/A","input":"18\t52946907\t.\tT\tA\t.\t.\tGT","intergenic_consequences":null,"most_severe_consequence":"splice_acceptor_variant","motif_feature_consequences":null,"regulatory_feature_consequences":null,"seq_region_name":"18","start":52946907,"strand":1,"trans…	[{"ensg":"ENSG00000196628","csq":"splice_acceptor_variant","symbol":"TCF4","lof":"HC","lof_flag":null,"Spleen":0.0,"Brain_FrontalCortex_BA9_":0.002114164904862579,"SmallIntestine_TerminalIleum":0.002777777777777778,"Skin_SunExposed_Lowerleg_":0.005813953488372093,"Artery_Coronary":0.0073107049608355104,"Brain_Hippocampus":0.0021119324181626186,"Esophagus_Muscularis":0.005369127516778523,"Brain_Nu…	ENSG00000196628	splice_acceptor_variant	TCF4	HC	NA	0.0000e+00	2.1142e-03	2.7778e-03	5.8140e-03	7.3107e-03	2.1119e-03	5.3691e-03	0.0000e+00	5.9960e-03	2.3324e-03	7.2202e-03	7.0005e-03	4.7473e-03	7.6695e-03	0.0000e+00	6.6568e-03	0.0000e+00	0.0000e+00	6.7517e-03	4.6243e-03
18:52969703:G:A	690	2019-02-07 13:56:30.514265	2019-02-07 13:56:30.543195	0	0	0	0	0	0	0	0	1	1	0	0		0	not_LoF	1	256	18:52969703	["G","A"]	{"assembly_name":"GRCh37","allele_string":"G/A","ancestral":null,"colocated_variants":null,"context":null,"end":52969703,"id":"18_52969703_G/A","input":"18\t52969703\t.\tG\tA\t.\t.\tGT","intergenic_consequences":null,"most_severe_consequence":"stop_gained","motif_feature_consequences":null,"regulatory_feature_consequences":[{"allele_num":1,"biotype":"promoter","consequence_terms":["regulatory_reg…	[{"ensg":"ENSG00000196628","csq":"stop_gained","symbol":"TCF4","lof":"HC","lof_flag":"PHYLOCSF_WEAK","Spleen":0.0,"Brain_FrontalCortex_BA9_":0.0,"SmallIntestine_TerminalIleum":0.0,"Skin_SunExposed_Lowerleg_":0.0034199726402188786,"Artery_Coronary":0.0,"Brain_Hippocampus":0.0,"Esophagus_Muscularis":0.0,"Brain_Nucleusaccumbens_basalganglia_":0.0,"Artery_Tibial":0.0,"Brain_Hypothalamus":0.0,"Adipose…	ENSG00000196628	stop_gained	TCF4	HC	PHYLOCSF_WEAK	0.0000e+00	0.0000e+00	0.0000e+00	3.4200e-03	0.0000e+00	0.0000e+00	0.0000e+00	0.0000e+00	0.0000e+00	0.0000e+00	0.0000e+00	6.4620e-03	0.0000e+00	0.0000e+00	0.0000e+00	3.6982e-03	0.0000e+00	0.0000e+00	0.0000e+00	0.0000e+00
18:53070851:C:A	691	2019-02-07 13:56:44.101681	2019-02-07 13:56:54.239847	0	0	0	0	0	0	0	0	1	0	0	0		0	likely_not_LoF	1	257	18:53070851	["C","A"]	{"assembly_name":"GRCh37","allele_string":"C/A","ancestral":null,"colocated_variants":[{"aa_allele":null,"aa_maf":null,"afr_allele":"T","afr_maf":0.0,"allele_string":"C/T","amr_allele":null,"amr_maf":null,"clin_sig":null,"end":53070851,"eas_allele":null,"eas_maf":null,"ea_allele":null,"ea_maf":null,"eur_allele":null,"eur_maf":null,"exac_adj_allele":"T","exac_adj_maf":0.0,"exac_allele":null,"exac_…	[{"ensg":"ENSG00000196628","csq":"splice_donor_variant","symbol":"TCF4","lof":"HC","lof_flag":null,"Spleen":0.0,"Brain_FrontalCortex_BA9_":0.0015856236786469342,"SmallIntestine_TerminalIleum":0.0,"Skin_SunExposed_Lowerleg_":0.0,"Artery_Coronary":0.0,"Brain_Hippocampus":0.0,"Esophagus_Muscularis":0.0,"Brain_Nucleusaccumbens_basalganglia_":0.0,"Artery_Tibial":0.0,"Brain_Hypothalamus":0.0,"Adipose_V…	ENSG00000196628	splice_donor_variant	TCF4	HC	NA	0.0000e+00	1.5856e-03	0.0000e+00	0.0000e+00	0.0000e+00	0.0000e+00	0.0000e+00	0.0000e+00	0.0000e+00	0.0000e+00	0.0000e+00	0.0000e+00	0.0000e+00	0.0000e+00	0.0000e+00	0.0000e+00	0.0000e+00	0.0000e+00	0.0000e+00	0.0000e+00
18:53070851:C:T	692	2019-02-07 13:57:08.493726	2019-02-07 13:57:08.519426	0	0	0	0	0	0	0	0	1	0	0	0		0	likely_not_LoF	1	258	18:53070851	["C","T"]	{"assembly_name":"GRCh37","allele_string":"C/T","ancestral":null,"colocated_variants":[{"aa_allele":null,"aa_maf":null,"afr_allele":"T","afr_maf":0.0,"allele_string":"C/T","amr_allele":null,"amr_maf":null,"clin_sig":null,"end":53070851,"eas_allele":null,"eas_maf":null,"ea_allele":null,"ea_maf":null,"eur_allele":null,"eur_maf":null,"exac_adj_allele":"T","exac_adj_maf":0.0,"exac_allele":null,"exac_…	[{"ensg":"ENSG00000196628","csq":"splice_donor_variant","symbol":"TCF4","lof":"HC","lof_flag":null,"Spleen":0.0,"Brain_FrontalCortex_BA9_":0.0015856236786469342,"SmallIntestine_TerminalIleum":0.0,"Skin_SunExposed_Lowerleg_":0.0,"Artery_Coronary":0.0,"Brain_Hippocampus":0.0,"Esophagus_Muscularis":0.0,"Brain_Nucleusaccumbens_basalganglia_":0.0,"Artery_Tibial":0.0,"Brain_Hypothalamus":0.0,"Adipose_V…	ENSG00000196628	splice_donor_variant	TCF4	HC	NA	0.0000e+00	1.5856e-03	0.0000e+00	0.0000e+00	0.0000e+00	0.0000e+00	0.0000e+00	0.0000e+00	0.0000e+00	0.0000e+00	0.0000e+00	0.0000e+00	0.0000e+00	0.0000e+00	0.0000e+00	0.0000e+00	0.0000e+00	0.0000e+00	0.0000e+00	0.0000e+00
18:53070915:CTA:C	693	2019-02-07 13:57:37.923582	2019-02-07 13:57:37.942446	0	1	0	0	0	0	0	0	1	1	0	0		0	not_LoF	1	259	18:53070915	["CTA","C"]	{"assembly_name":"GRCh37","allele_string":"TA/-","ancestral":null,"colocated_variants":null,"context":null,"end":53070917,"id":"18_53070916_TA/-","input":"18\t53070915\t.\tCTA\tC\t.\t.\tGT","intergenic_consequences":null,"most_severe_consequence":"frameshift_variant","motif_feature_consequences":null,"regulatory_feature_consequences":[{"allele_num":1,"biotype":"promoter","consequence_terms":["reg…	[{"ensg":"ENSG00000196628","csq":"frameshift_variant","symbol":"TCF4","lof":"HC","lof_flag":"PHYLOCSF_WEAK","Spleen":0.0,"Brain_FrontalCortex_BA9_":0.0015856236786469342,"SmallIntestine_TerminalIleum":0.0,"Skin_SunExposed_Lowerleg_":0.0,"Artery_Coronary":0.0,"Brain_Hippocampus":0.0,"Esophagus_Muscularis":0.0,"Brain_Nucleusaccumbens_basalganglia_":0.0,"Artery_Tibial":0.0,"Brain_Hypothalamus":0.0,"…	ENSG00000196628	frameshift_variant	TCF4	HC	PHYLOCSF_WEAK	0.0000e+00	1.5856e-03	0.0000e+00	0.0000e+00	0.0000e+00	0.0000e+00	0.0000e+00	0.0000e+00	0.0000e+00	0.0000e+00	0.0000e+00	0.0000e+00	0.0000e+00	0.0000e+00	0.0000e+00	0.0000e+00	0.0000e+00	0.0000e+00	0.0000e+00	0.0000e+00
18:53070927:G:A	694	2019-02-07 13:57:58.066569	2019-02-07 13:57:58.086566	0	0	0	0	0	0	0	0	1	1	0	0		0	not_LoF	1	260	18:53070927	["G","A"]	{"assembly_name":"GRCh37","allele_string":"G/A","ancestral":null,"colocated_variants":null,"context":null,"end":53070927,"id":"18_53070927_G/A","input":"18\t53070927\t.\tG\tA\t.\t.\tGT","intergenic_consequences":null,"most_severe_consequence":"stop_gained","motif_feature_consequences":null,"regulatory_feature_consequences":[{"allele_num":1,"biotype":"promoter","consequence_terms":["regulatory_reg…	[{"ensg":"ENSG00000196628","csq":"stop_gained","symbol":"TCF4","lof":"HC","lof_flag":"PHYLOCSF_WEAK","Spleen":0.0,"Brain_FrontalCortex_BA9_":0.0015856236786469342,"SmallIntestine_TerminalIleum":0.0,"Skin_SunExposed_Lowerleg_":0.0,"Artery_Coronary":0.0,"Brain_Hippocampus":0.0,"Esophagus_Muscularis":0.0,"Brain_Nucleusaccumbens_basalganglia_":0.0,"Artery_Tibial":0.0,"Brain_Hypothalamus":0.0,"Adipose…	ENSG00000196628	stop_gained	TCF4	HC	PHYLOCSF_WEAK	0.0000e+00	1.5856e-03	0.0000e+00	0.0000e+00	0.0000e+00	0.0000e+00	0.0000e+00	0.0000e+00	0.0000e+00	0.0000e+00	0.0000e+00	0.0000e+00	0.0000e+00	0.0000e+00	0.0000e+00	0.0000e+00	0.0000e+00	0.0000e+00	0.0000e+00	0.0000e+00
18:53070935:AT:A	695	2019-02-07 13:58:31.317346	2019-02-07 13:58:31.323317	0	0	0	0	0	0	0	0	1	1	0	0		0	not_LoF	1	261	18:53070935	["AT","A"]	{"assembly_name":"GRCh37","allele_string":"T/-","ancestral":null,"colocated_variants":[{"aa_allele":null,"aa_maf":null,"afr_allele":null,"afr_maf":0.0,"allele_string":"T/-","amr_allele":null,"amr_maf":null,"clin_sig":null,"end":53070936,"eas_allele":null,"eas_maf":null,"ea_allele":null,"ea_maf":null,"eur_allele":null,"eur_maf":null,"exac_adj_allele":null,"exac_adj_maf":0.0,"exac_allele":null,"exa…	[{"ensg":"ENSG00000196628","csq":"frameshift_variant","symbol":"TCF4","lof":"HC","lof_flag":"PHYLOCSF_WEAK","Spleen":0.0,"Brain_FrontalCortex_BA9_":0.0015856236786469342,"SmallIntestine_TerminalIleum":0.0,"Skin_SunExposed_Lowerleg_":0.0,"Artery_Coronary":0.0,"Brain_Hippocampus":0.0,"Esophagus_Muscularis":0.0,"Brain_Nucleusaccumbens_basalganglia_":0.0,"Artery_Tibial":0.0,"Brain_Hypothalamus":0.0,"…	ENSG00000196628	frameshift_variant	TCF4	HC	PHYLOCSF_WEAK	0.0000e+00	1.5856e-03	0.0000e+00	0.0000e+00	0.0000e+00	0.0000e+00	0.0000e+00	0.0000e+00	0.0000e+00	0.0000e+00	0.0000e+00	0.0000e+00	0.0000e+00	0.0000e+00	0.0000e+00	0.0000e+00	0.0000e+00	0.0000e+00	0.0000e+00	0.0000e+00
18:53255699:A:C	696	2019-02-07 14:00:01.108950	2019-02-07 14:00:01.130925	0	0	0	0	0	0	0	0	1	0	0	0		0	likely_not_LoF	1	379	18:53255699	["A","C"]	{"assembly_name":"GRCh37","allele_string":"A/C","ancestral":null,"colocated_variants":null,"context":null,"end":53255699,"id":"18_53255699_A/C","input":"18\t53255699\t.\tA\tC\t.\t.\tGT","intergenic_consequences":null,"most_severe_consequence":"splice_donor_variant","motif_feature_consequences":null,"regulatory_feature_consequences":[{"allele_num":1,"biotype":"promoter","consequence_terms":["regul…	[{"ensg":"ENSG00000196628","csq":"splice_donor_variant","symbol":"TCF4","lof":"HC","lof_flag":null,"Spleen":0.004032258064516129,"Brain_FrontalCortex_BA9_":0.004228329809725158,"SmallIntestine_TerminalIleum":0.006481481481481483,"Skin_SunExposed_Lowerleg_":0.006155950752393981,"Artery_Coronary":0.008877284595300263,"Brain_Hippocampus":0.0035198873636043647,"Esophagus_Muscularis":0.008948545861297…	ENSG00000196628	splice_donor_variant	TCF4	HC	NA	4.0323e-03	4.2283e-03	6.4815e-03	6.1560e-03	8.8773e-03	3.5199e-03	8.9485e-03	6.0096e-03	9.9933e-03	4.6647e-03	1.0502e-02	6.4620e-03	5.0638e-03	8.3667e-03	0.0000e+00	5.9172e-03	7.8550e-03	0.0000e+00	9.0023e-03	5.3950e-03
18:53263336:C:T	697	2019-02-07 14:01:02.907091	2019-02-07 14:01:02.932315	0	1	0	0	0	0	0	0	1	1	0	0		0	not_LoF	1	262	18:53263336	["C","T"]	{"assembly_name":"GRCh37","allele_string":"C/T","ancestral":null,"colocated_variants":[{"aa_allele":null,"aa_maf":null,"afr_allele":"T","afr_maf":1.749E-4,"allele_string":"C/T","amr_allele":null,"amr_maf":null,"clin_sig":null,"end":53263336,"eas_allele":null,"eas_maf":null,"ea_allele":null,"ea_maf":null,"eur_allele":null,"eur_maf":null,"exac_adj_allele":"T","exac_adj_maf":0.0,"exac_allele":null,"…	[{"ensg":"ENSG00000196628","csq":"splice_donor_variant","symbol":"TCF4","lof":"HC","lof_flag":null,"Spleen":0.0,"Brain_FrontalCortex_BA9_":0.0,"SmallIntestine_TerminalIleum":0.0,"Skin_SunExposed_Lowerleg_":0.0,"Artery_Coronary":0.0,"Brain_Hippocampus":0.0,"Esophagus_Muscularis":0.0,"Brain_Nucleusaccumbens_basalganglia_":0.0,"Artery_Tibial":0.0,"Brain_Hypothalamus":0.0,"Adipose_Visceral_Omentum_":…	ENSG00000196628	splice_donor_variant	TCF4	HC	NA	0.0000e+00	0.0000e+00	0.0000e+00	0.0000e+00	0.0000e+00	0.0000e+00	0.0000e+00	0.0000e+00	0.0000e+00	0.0000e+00	0.0000e+00	0.0000e+00	0.0000e+00	0.0000e+00	0.0000e+00	0.0000e+00	0.0000e+00	0.0000e+00	0.0000e+00	0.0000e+00
18:53298539:C:T	698	2019-02-07 14:01:19.908145	2019-02-07 14:01:19.936699	0	0	0	0	0	0	0	0	1	1	0	0		0	not_LoF	1	263	18:53298539	["C","T"]	{"assembly_name":"GRCh37","allele_string":"C/T","ancestral":null,"colocated_variants":null,"context":null,"end":53298539,"id":"18_53298539_C/T","input":"18\t53298539\t.\tC\tT\t.\t.\tGT","intergenic_consequences":null,"most_severe_consequence":"stop_gained","motif_feature_consequences":null,"regulatory_feature_consequences":null,"seq_region_name":"18","start":53298539,"strand":1,"transcript_conseq…	[{"ensg":"ENSG00000196628","csq":"stop_gained","symbol":"TCF4","lof":"HC","lof_flag":"PHYLOCSF_WEAK","Spleen":0.0,"Brain_FrontalCortex_BA9_":0.0,"SmallIntestine_TerminalIleum":0.0,"Skin_SunExposed_Lowerleg_":0.0,"Artery_Coronary":0.0,"Brain_Hippocampus":0.0,"Esophagus_Muscularis":0.0,"Brain_Nucleusaccumbens_basalganglia_":0.0,"Artery_Tibial":0.0,"Brain_Hypothalamus":0.0,"Adipose_Visceral_Omentum_…	ENSG00000196628	stop_gained	TCF4	HC	PHYLOCSF_WEAK	0.0000e+00	0.0000e+00	0.0000e+00	0.0000e+00	0.0000e+00	0.0000e+00	0.0000e+00	0.0000e+00	0.0000e+00	0.0000e+00	0.0000e+00	0.0000e+00	0.0000e+00	0.0000e+00	0.0000e+00	0.0000e+00	0.0000e+00	0.0000e+00	0.0000e+00	0.0000e+00
18:53298578:C:T	699	2019-02-07 14:01:35.867848	2019-02-07 14:01:35.882852	0	0	0	0	0	0	0	0	1	1	0	0		0	not_LoF	1	264	18:53298578	["C","T"]	{"assembly_name":"GRCh37","allele_string":"C/T","ancestral":null,"colocated_variants":[{"aa_allele":"T","aa_maf":0.0,"afr_allele":"T","afr_maf":0.0,"allele_string":"C/T","amr_allele":"T","amr_maf":0.0023,"clin_sig":null,"end":53298578,"eas_allele":"T","eas_maf":0.0,"ea_allele":null,"ea_maf":null,"eur_allele":"T","eur_maf":0.0,"exac_adj_allele":"T","exac_adj_maf":0.0,"exac_allele":null,"exac_afr_a…	[{"ensg":"ENSG00000196628","csq":"missense_variant","symbol":"TCF4","lof":null,"lof_flag":null,"Spleen":0.0,"Brain_FrontalCortex_BA9_":0.0,"SmallIntestine_TerminalIleum":0.0,"Skin_SunExposed_Lowerleg_":0.0,"Artery_Coronary":0.0,"Brain_Hippocampus":0.0,"Esophagus_Muscularis":0.0,"Brain_Nucleusaccumbens_basalganglia_":0.0,"Artery_Tibial":0.0,"Brain_Hypothalamus":0.0,"Adipose_Visceral_Omentum_":0.0,…	ENSG00000196628	stop_gained	TCF4	HC	PHYLOCSF_WEAK	0.0000e+00	0.0000e+00	0.0000e+00	0.0000e+00	0.0000e+00	0.0000e+00	0.0000e+00	0.0000e+00	0.0000e+00	0.0000e+00	0.0000e+00	0.0000e+00	0.0000e+00	0.0000e+00	0.0000e+00	0.0000e+00	0.0000e+00	0.0000e+00	0.0000e+00	0.0000e+00
18:53298621:T:C	700	2019-02-07 14:02:33.243618	2019-02-07 14:02:36.911323	0	0	0	1	0	0	0	0	1	1	0	0		0	not_LoF	1	265	18:53298621	["T","C"]	{"assembly_name":"GRCh37","allele_string":"T/C","ancestral":null,"colocated_variants":null,"context":null,"end":53298621,"id":"18_53298621_T/C","input":"18\t53298621\t.\tT\tC\t.\t.\tGT","intergenic_consequences":null,"most_severe_consequence":"splice_acceptor_variant","motif_feature_consequences":null,"regulatory_feature_consequences":null,"seq_region_name":"18","start":53298621,"strand":1,"trans…	[{"ensg":"ENSG00000196628","csq":"splice_acceptor_variant","symbol":"TCF4","lof":"HC","lof_flag":null,"Spleen":0.0,"Brain_FrontalCortex_BA9_":0.0,"SmallIntestine_TerminalIleum":0.0,"Skin_SunExposed_Lowerleg_":0.0,"Artery_Coronary":0.0,"Brain_Hippocampus":0.0,"Esophagus_Muscularis":0.0,"Brain_Nucleusaccumbens_basalganglia_":0.0,"Artery_Tibial":0.0,"Brain_Hypothalamus":0.0,"Adipose_Visceral_Omentum…	ENSG00000196628	splice_acceptor_variant	TCF4	HC	NA	0.0000e+00	0.0000e+00	0.0000e+00	0.0000e+00	0.0000e+00	0.0000e+00	0.0000e+00	0.0000e+00	0.0000e+00	0.0000e+00	0.0000e+00	0.0000e+00	0.0000e+00	0.0000e+00	0.0000e+00	0.0000e+00	0.0000e+00	0.0000e+00	0.0000e+00	0.0000e+00
18:53302936:C:A	701	2019-02-07 14:03:08.580089	2019-02-07 14:03:08.605258	0	0	0	0	0	0	0	0	1	1	0	0		0	not_LoF	1	266	18:53302936	["C","A"]	{"assembly_name":"GRCh37","allele_string":"C/A","ancestral":null,"colocated_variants":null,"context":null,"end":53302936,"id":"18_53302936_C/A","input":"18\t53302936\t.\tC\tA\t.\t.\tGT","intergenic_consequences":null,"most_severe_consequence":"stop_gained","motif_feature_consequences":null,"regulatory_feature_consequences":[{"allele_num":1,"biotype":"promoter_flanking_region","consequence_terms":…	[{"ensg":"ENSG00000196628","csq":"splice_region_variant","symbol":"TCF4","lof":null,"lof_flag":null,"Spleen":0.0,"Brain_FrontalCortex_BA9_":0.0,"SmallIntestine_TerminalIleum":0.0,"Skin_SunExposed_Lowerleg_":0.0,"Artery_Coronary":0.0,"Brain_Hippocampus":0.0,"Esophagus_Muscularis":0.0,"Brain_Nucleusaccumbens_basalganglia_":0.0,"Artery_Tibial":0.0,"Brain_Hypothalamus":0.0,"Adipose_Visceral_Omentum_"…	ENSG00000196628	stop_gained	TCF4	HC	PHYLOCSF_WEAK	0.0000e+00	0.0000e+00	0.0000e+00	0.0000e+00	0.0000e+00	0.0000e+00	0.0000e+00	0.0000e+00	0.0000e+00	0.0000e+00	0.0000e+00	0.0000e+00	0.0000e+00	0.0000e+00	0.0000e+00	0.0000e+00	0.0000e+00	0.0000e+00	0.0000e+00	0.0000e+00
18:53302949:GGA:G	702	2019-02-07 17:46:50.072479	2019-02-07 17:46:50.094767	0	0	0	0	0	0	0	0	1	1	0	0		0	not_LoF	1	267	18:53302949	["GGA","G"]	{"assembly_name":"GRCh37","allele_string":"GA/-","ancestral":null,"colocated_variants":null,"context":null,"end":53302951,"id":"18_53302950_GA/-","input":"18\t53302949\t.\tGGA\tG\t.\t.\tGT","intergenic_consequences":null,"most_severe_consequence":"frameshift_variant","motif_feature_consequences":null,"regulatory_feature_consequences":[{"allele_num":1,"biotype":"promoter_flanking_region","conseque…	[{"ensg":"ENSG00000196628","csq":"frameshift_variant","symbol":"TCF4","lof":"HC","lof_flag":"PHYLOCSF_WEAK","Spleen":0.0,"Brain_FrontalCortex_BA9_":0.0,"SmallIntestine_TerminalIleum":0.0,"Skin_SunExposed_Lowerleg_":0.0,"Artery_Coronary":0.0,"Brain_Hippocampus":0.0,"Esophagus_Muscularis":0.0,"Brain_Nucleusaccumbens_basalganglia_":0.0,"Artery_Tibial":0.0,"Brain_Hypothalamus":0.0,"Adipose_Visceral_O…	ENSG00000196628	frameshift_variant	TCF4	HC	PHYLOCSF_WEAK	0.0000e+00	0.0000e+00	0.0000e+00	0.0000e+00	0.0000e+00	0.0000e+00	0.0000e+00	0.0000e+00	0.0000e+00	0.0000e+00	0.0000e+00	0.0000e+00	0.0000e+00	0.0000e+00	0.0000e+00	0.0000e+00	0.0000e+00	0.0000e+00	0.0000e+00	0.0000e+00
18:53302971:TCAACC:T	703	2019-02-07 17:47:05.465843	2019-02-07 17:47:05.490840	0	0	0	0	0	0	0	0	1	1	0	0		0	not_LoF	1	268	18:53302971	["TCAACC","T"]	{"assembly_name":"GRCh37","allele_string":"CAACC/-","ancestral":null,"colocated_variants":null,"context":null,"end":53302976,"id":"18_53302972_CAACC/-","input":"18\t53302971\t.\tTCAACC\tT\t.\t.\tGT","intergenic_consequences":null,"most_severe_consequence":"stop_gained","motif_feature_consequences":null,"regulatory_feature_consequences":[{"allele_num":1,"biotype":"promoter_flanking_region","conseq…	[{"ensg":"ENSG00000196628","csq":"stop_gained","symbol":"TCF4","lof":"HC","lof_flag":"PHYLOCSF_WEAK","Spleen":0.0,"Brain_FrontalCortex_BA9_":0.0,"SmallIntestine_TerminalIleum":0.0,"Skin_SunExposed_Lowerleg_":0.0,"Artery_Coronary":0.0,"Brain_Hippocampus":0.0,"Esophagus_Muscularis":0.0,"Brain_Nucleusaccumbens_basalganglia_":0.0,"Artery_Tibial":0.0,"Brain_Hypothalamus":0.0,"Adipose_Visceral_Omentum_…	ENSG00000196628	stop_gained	TCF4	HC	PHYLOCSF_WEAK	0.0000e+00	0.0000e+00	0.0000e+00	0.0000e+00	0.0000e+00	0.0000e+00	0.0000e+00	0.0000e+00	0.0000e+00	0.0000e+00	0.0000e+00	0.0000e+00	0.0000e+00	0.0000e+00	0.0000e+00	0.0000e+00	0.0000e+00	0.0000e+00	0.0000e+00	0.0000e+00
18:53303054:AT:A	704	2019-02-07 17:47:22.262184	2019-02-07 17:47:22.268578	1	0	0	0	0	0	0	0	1	1	0	0		0	not_LoF	1	269	18:53303054	["AT","A"]	{"assembly_name":"GRCh37","allele_string":"T/-","ancestral":null,"colocated_variants":[{"aa_allele":null,"aa_maf":null,"afr_allele":null,"afr_maf":0.0,"allele_string":"T/-","amr_allele":null,"amr_maf":null,"clin_sig":null,"end":53303055,"eas_allele":null,"eas_maf":null,"ea_allele":null,"ea_maf":null,"eur_allele":null,"eur_maf":null,"exac_adj_allele":null,"exac_adj_maf":0.0,"exac_allele":null,"exa…	[{"ensg":"ENSG00000196628","csq":"frameshift_variant","symbol":"TCF4","lof":"HC","lof_flag":"PHYLOCSF_WEAK","Spleen":0.0,"Brain_FrontalCortex_BA9_":0.0,"SmallIntestine_TerminalIleum":0.0,"Skin_SunExposed_Lowerleg_":0.0,"Artery_Coronary":0.0,"Brain_Hippocampus":0.0,"Esophagus_Muscularis":0.0,"Brain_Nucleusaccumbens_basalganglia_":0.0,"Artery_Tibial":0.0,"Brain_Hypothalamus":0.0,"Adipose_Visceral_O…	ENSG00000196628	frameshift_variant	TCF4	HC	PHYLOCSF_WEAK	0.0000e+00	0.0000e+00	0.0000e+00	0.0000e+00	0.0000e+00	0.0000e+00	0.0000e+00	0.0000e+00	0.0000e+00	0.0000e+00	0.0000e+00	0.0000e+00	0.0000e+00	0.0000e+00	0.0000e+00	0.0000e+00	0.0000e+00	0.0000e+00	0.0000e+00	0.0000e+00
18:53303119:T:A	705	2019-02-07 17:47:42.216758	2019-02-07 17:47:42.238582	1	0	0	0	0	0	0	0	1	0	0	1		0	not_LoF	1	270	18:53303119	["T","A"]	{"assembly_name":"GRCh37","allele_string":"T/A","ancestral":null,"colocated_variants":[{"aa_allele":"A","aa_maf":0.0,"afr_allele":"A","afr_maf":0.0,"allele_string":"T/A","amr_allele":"A","amr_maf":8.0E-4,"clin_sig":null,"end":53303119,"eas_allele":"A","eas_maf":0.0,"ea_allele":null,"ea_maf":null,"eur_allele":"A","eur_maf":0.0,"exac_adj_allele":"A","exac_adj_maf":0.0,"exac_allele":null,"exac_afr_a…	[{"ensg":"ENSG00000196628","csq":"stop_gained","symbol":"TCF4","lof":"HC","lof_flag":"PHYLOCSF_WEAK","Spleen":0.0,"Brain_FrontalCortex_BA9_":0.0,"SmallIntestine_TerminalIleum":0.0,"Skin_SunExposed_Lowerleg_":0.0,"Artery_Coronary":0.0,"Brain_Hippocampus":0.0,"Esophagus_Muscularis":0.0,"Brain_Nucleusaccumbens_basalganglia_":0.0,"Artery_Tibial":0.0,"Brain_Hypothalamus":0.0,"Adipose_Visceral_Omentum_…	ENSG00000196628	stop_gained	TCF4	HC	PHYLOCSF_WEAK	0.0000e+00	0.0000e+00	0.0000e+00	0.0000e+00	0.0000e+00	0.0000e+00	0.0000e+00	0.0000e+00	0.0000e+00	0.0000e+00	0.0000e+00	0.0000e+00	0.0000e+00	0.0000e+00	0.0000e+00	0.0000e+00	0.0000e+00	0.0000e+00	0.0000e+00	0.0000e+00
18:53331929:C:A	706	2019-02-07 17:48:02.957605	2019-02-07 17:48:02.983014	0	0	0	0	0	0	0	0	1	1	0	0		0	not_LoF	1	271	18:53331929	["C","A"]	{"assembly_name":"GRCh37","allele_string":"C/A","ancestral":null,"colocated_variants":null,"context":null,"end":53331929,"id":"18_53331929_C/A","input":"18\t53331929\t.\tC\tA\t.\t.\tGT","intergenic_consequences":null,"most_severe_consequence":"stop_gained","motif_feature_consequences":null,"regulatory_feature_consequences":null,"seq_region_name":"18","start":53331929,"strand":1,"transcript_conseq…	[{"ensg":"ENSG00000196628","csq":"stop_gained","symbol":"TCF4","lof":"HC","lof_flag":"PHYLOCSF_UNLIKELY_ORF","Spleen":0.0,"Brain_FrontalCortex_BA9_":0.0,"SmallIntestine_TerminalIleum":0.0,"Skin_SunExposed_Lowerleg_":0.0,"Artery_Coronary":0.0,"Brain_Hippocampus":0.0,"Esophagus_Muscularis":0.0,"Brain_Nucleusaccumbens_basalganglia_":0.0,"Artery_Tibial":0.0,"Brain_Hypothalamus":0.0,"Adipose_Visceral_…	ENSG00000196628	stop_gained	TCF4	HC	PHYLOCSF_UNLIKELY_ORF	0.0000e+00	0.0000e+00	0.0000e+00	0.0000e+00	0.0000e+00	0.0000e+00	0.0000e+00	0.0000e+00	0.0000e+00	0.0000e+00	0.0000e+00	0.0000e+00	0.0000e+00	0.0000e+00	0.0000e+00	0.0000e+00	0.0000e+00	0.0000e+00	0.0000e+00	0.0000e+00
18:53331941:G:A	707	2019-02-07 17:48:20.814604	2019-02-07 17:48:20.822094	0	0	0	0	0	0	0	0	1	1	0	0		0	not_LoF	1	272	18:53331941	["G","A"]	{"assembly_name":"GRCh37","allele_string":"G/A","ancestral":null,"colocated_variants":[{"aa_allele":null,"aa_maf":null,"afr_allele":"A","afr_maf":3.998E-4,"allele_string":"G/A","amr_allele":null,"amr_maf":null,"clin_sig":null,"end":53331941,"eas_allele":null,"eas_maf":null,"ea_allele":null,"ea_maf":null,"eur_allele":null,"eur_maf":null,"exac_adj_allele":"A","exac_adj_maf":0.0,"exac_allele":null,"…	[{"ensg":"ENSG00000196628","csq":"stop_gained","symbol":"TCF4","lof":"HC","lof_flag":"PHYLOCSF_UNLIKELY_ORF","Spleen":0.0,"Brain_FrontalCortex_BA9_":0.0,"SmallIntestine_TerminalIleum":0.0,"Skin_SunExposed_Lowerleg_":0.0,"Artery_Coronary":0.0,"Brain_Hippocampus":0.0,"Esophagus_Muscularis":0.0,"Brain_Nucleusaccumbens_basalganglia_":0.0,"Artery_Tibial":0.0,"Brain_Hypothalamus":0.0,"Adipose_Visceral_…	ENSG00000196628	stop_gained	TCF4	HC	PHYLOCSF_UNLIKELY_ORF	0.0000e+00	0.0000e+00	0.0000e+00	0.0000e+00	0.0000e+00	0.0000e+00	0.0000e+00	0.0000e+00	0.0000e+00	0.0000e+00	0.0000e+00	0.0000e+00	0.0000e+00	0.0000e+00	0.0000e+00	0.0000e+00	0.0000e+00	0.0000e+00	0.0000e+00	0.0000e+00
18:53331959:G:A	708	2019-02-07 17:48:37.730463	2019-02-07 17:48:37.753668	0	0	0	0	0	0	0	0	1	1	0	0		0	not_LoF	1	273	18:53331959	["G","A"]	{"assembly_name":"GRCh37","allele_string":"G/A","ancestral":null,"colocated_variants":null,"context":null,"end":53331959,"id":"18_53331959_G/A","input":"18\t53331959\t.\tG\tA\t.\t.\tGT","intergenic_consequences":null,"most_severe_consequence":"stop_gained","motif_feature_consequences":null,"regulatory_feature_consequences":null,"seq_region_name":"18","start":53331959,"strand":1,"transcript_conseq…	[{"ensg":"ENSG00000196628","csq":"stop_gained","symbol":"TCF4","lof":"HC","lof_flag":"PHYLOCSF_UNLIKELY_ORF","Spleen":0.0,"Brain_FrontalCortex_BA9_":0.0,"SmallIntestine_TerminalIleum":0.0,"Skin_SunExposed_Lowerleg_":0.0,"Artery_Coronary":0.0,"Brain_Hippocampus":0.0,"Esophagus_Muscularis":0.0,"Brain_Nucleusaccumbens_basalganglia_":0.0,"Artery_Tibial":0.0,"Brain_Hypothalamus":0.0,"Adipose_Visceral_…	ENSG00000196628	stop_gained	TCF4	HC	PHYLOCSF_UNLIKELY_ORF	0.0000e+00	0.0000e+00	0.0000e+00	0.0000e+00	0.0000e+00	0.0000e+00	0.0000e+00	0.0000e+00	0.0000e+00	0.0000e+00	0.0000e+00	0.0000e+00	0.0000e+00	0.0000e+00	0.0000e+00	0.0000e+00	0.0000e+00	0.0000e+00	0.0000e+00	0.0000e+00
20:49508027:T:TC	709	2019-02-07 17:48:56.984851	2019-02-07 17:48:56.990427	0	0	0	0	0	0	0	0	0	0	1	0		0	not_LoF	1	274	20:49508027	["T","TC"]	{"assembly_name":"GRCh37","allele_string":"-/C","ancestral":null,"colocated_variants":null,"context":null,"end":49508027,"id":"20_49508028_-/C","input":"20\t49508027\t.\tT\tTC\t.\t.\tGT","intergenic_consequences":null,"most_severe_consequence":"frameshift_variant","motif_feature_consequences":null,"regulatory_feature_consequences":[{"allele_num":1,"biotype":"enhancer","consequence_terms":["regula…	[{"ensg":"ENSG00000101126","csq":"frameshift_variant","symbol":"ADNP","lof":"HC","lof_flag":null,"Spleen":0.9854333576110706,"Brain_FrontalCortex_BA9_":0.992254066615027,"SmallIntestine_TerminalIleum":0.9661912308505018,"Skin_SunExposed_Lowerleg_":0.9625912408759124,"Artery_Coronary":0.9698518140010219,"Brain_Hippocampus":0.992089650626236,"Esophagus_Muscularis":0.977510460251046,"Brain_Nucleusac…	ENSG00000101126	frameshift_variant	ADNP	HC	NA	9.8543e-01	9.9225e-01	9.6619e-01	9.6259e-01	9.6985e-01	9.9209e-01	9.7751e-01	9.9302e-01	9.5926e-01	1.0000e+00	9.6257e-01	9.6663e-01	9.9412e-01	9.5990e-01	9.8954e-01	9.6646e-01	9.8342e-01	9.7416e-01	9.6704e-01	9.9324e-01
20:49508034:CCTCA:C	710	2019-02-07 17:49:12.152822	2019-02-07 17:49:12.176785	0	1	0	1	0	0	0	0	0	0	1	0		0	not_LoF	1	275	20:49508034	["CCTCA","C"]	{"assembly_name":"GRCh37","allele_string":"CTCA/-","ancestral":null,"colocated_variants":null,"context":null,"end":49508038,"id":"20_49508035_CTCA/-","input":"20\t49508034\t.\tCCTCA\tC\t.\t.\tGT","intergenic_consequences":null,"most_severe_consequence":"frameshift_variant","motif_feature_consequences":null,"regulatory_feature_consequences":[{"allele_num":1,"biotype":"enhancer","consequence_terms"…	[{"ensg":"ENSG00000101126","csq":"frameshift_variant","symbol":"ADNP","lof":"HC","lof_flag":null,"Spleen":0.9854333576110706,"Brain_FrontalCortex_BA9_":0.992254066615027,"SmallIntestine_TerminalIleum":0.9661912308505018,"Skin_SunExposed_Lowerleg_":0.9625912408759124,"Artery_Coronary":0.9698518140010219,"Brain_Hippocampus":0.992089650626236,"Esophagus_Muscularis":0.977510460251046,"Brain_Nucleusac…	ENSG00000101126	frameshift_variant	ADNP	HC	NA	9.8543e-01	9.9225e-01	9.6619e-01	9.6259e-01	9.6985e-01	9.9209e-01	9.7751e-01	9.9302e-01	9.5926e-01	1.0000e+00	9.6257e-01	9.6663e-01	9.9412e-01	9.5990e-01	9.8954e-01	9.6646e-01	9.8342e-01	9.7416e-01	9.6704e-01	9.9324e-01
20:49508178:GCTCT:G	711	2019-02-07 17:49:32.100571	2019-02-07 17:49:32.106448	0	0	0	0	0	0	0	0	0	0	1	0		0	not_LoF	1	276	20:49508178	["GCTCT","G"]	{"assembly_name":"GRCh37","allele_string":"CTCT/-","ancestral":null,"colocated_variants":null,"context":null,"end":49508182,"id":"20_49508179_CTCT/-","input":"20\t49508178\t.\tGCTCT\tG\t.\t.\tGT","intergenic_consequences":null,"most_severe_consequence":"frameshift_variant","motif_feature_consequences":null,"regulatory_feature_consequences":null,"seq_region_name":"20","start":49508179,"strand":1,"…	[{"ensg":"ENSG00000101126","csq":"frameshift_variant","symbol":"ADNP","lof":"HC","lof_flag":null,"Spleen":0.9854333576110706,"Brain_FrontalCortex_BA9_":0.992254066615027,"SmallIntestine_TerminalIleum":0.9661912308505018,"Skin_SunExposed_Lowerleg_":0.9625912408759124,"Artery_Coronary":0.9698518140010219,"Brain_Hippocampus":0.992089650626236,"Esophagus_Muscularis":0.977510460251046,"Brain_Nucleusac…	ENSG00000101126	frameshift_variant	ADNP	HC	NA	9.8543e-01	9.9225e-01	9.6619e-01	9.6259e-01	9.6985e-01	9.9209e-01	9.7751e-01	9.9302e-01	9.5926e-01	1.0000e+00	9.6257e-01	9.6663e-01	9.9412e-01	9.5990e-01	9.8954e-01	9.6646e-01	9.8342e-01	9.7416e-01	9.6704e-01	9.9324e-01
20:49508203:C:CT	712	2019-02-07 17:49:46.694468	2019-02-07 17:49:46.702960	0	0	1	0	0	0	0	0	0	0	1	0		0	not_LoF	1	380	20:49508203	["C","CT"]	{"assembly_name":"GRCh37","allele_string":"-/T","ancestral":null,"colocated_variants":[{"aa_allele":null,"aa_maf":null,"afr_allele":null,"afr_maf":null,"allele_string":"-/T","amr_allele":null,"amr_maf":null,"clin_sig":null,"end":49508203,"eas_allele":null,"eas_maf":null,"ea_allele":null,"ea_maf":null,"eur_allele":null,"eur_maf":null,"exac_adj_allele":null,"exac_adj_maf":null,"exac_allele":null,"e…	[{"ensg":"ENSG00000101126","csq":"frameshift_variant","symbol":"ADNP","lof":"HC","lof_flag":null,"Spleen":0.9854333576110706,"Brain_FrontalCortex_BA9_":0.992254066615027,"SmallIntestine_TerminalIleum":0.9661912308505018,"Skin_SunExposed_Lowerleg_":0.9625912408759124,"Artery_Coronary":0.9698518140010219,"Brain_Hippocampus":0.992089650626236,"Esophagus_Muscularis":0.977510460251046,"Brain_Nucleusac…	ENSG00000101126	frameshift_variant	ADNP	HC	NA	9.8543e-01	9.9225e-01	9.6619e-01	9.6259e-01	9.6985e-01	9.9209e-01	9.7751e-01	9.9302e-01	9.5926e-01	1.0000e+00	9.6257e-01	9.6663e-01	9.9412e-01	9.5990e-01	9.8954e-01	9.6646e-01	9.8342e-01	9.7416e-01	9.6704e-01	9.9324e-01
20:49508283:C:A	713	2019-02-07 17:50:04.152778	2019-02-07 17:50:04.158593	0	0	0	0	0	0	1	0	0	0	1	0		0	not_LoF	1	277	20:49508283	["C","A"]	{"assembly_name":"GRCh37","allele_string":"C/A","ancestral":null,"colocated_variants":[{"aa_allele":"T","aa_maf":0.0,"afr_allele":null,"afr_maf":null,"allele_string":"C/A/T","amr_allele":"T","amr_maf":0.0,"clin_sig":null,"end":49508283,"eas_allele":"T","eas_maf":0.0,"ea_allele":null,"ea_maf":null,"eur_allele":"T","eur_maf":0.001,"exac_adj_allele":"A","exac_adj_maf":0.0,"exac_allele":null,"exac_af…	[{"ensg":"ENSG00000101126","csq":"stop_gained","symbol":"ADNP","lof":"HC","lof_flag":null,"Spleen":0.9854333576110706,"Brain_FrontalCortex_BA9_":0.992254066615027,"SmallIntestine_TerminalIleum":0.9661912308505018,"Skin_SunExposed_Lowerleg_":0.9625912408759124,"Artery_Coronary":0.9698518140010219,"Brain_Hippocampus":0.992089650626236,"Esophagus_Muscularis":0.977510460251046,"Brain_Nucleusaccumbens…	ENSG00000101126	stop_gained	ADNP	HC	NA	9.8543e-01	9.9225e-01	9.6619e-01	9.6259e-01	9.6985e-01	9.9209e-01	9.7751e-01	9.9302e-01	9.5926e-01	1.0000e+00	9.6257e-01	9.6663e-01	9.9412e-01	9.5990e-01	9.8954e-01	9.6646e-01	9.8342e-01	9.7416e-01	9.6704e-01	9.9324e-01
20:49508756:TTTAA:T	714	2019-02-07 17:50:21.553966	2019-02-07 17:50:21.559385	0	1	0	0	0	0	0	0	0	0	1	0		0	likely_not_LoF	1	278	20:49508756	["TTTAA","T"]	{"assembly_name":"GRCh37","allele_string":"TTAA/-","ancestral":null,"colocated_variants":null,"context":null,"end":49508760,"id":"20_49508757_TTAA/-","input":"20\t49508756\t.\tTTTAA\tT\t.\t.\tGT","intergenic_consequences":null,"most_severe_consequence":"frameshift_variant","motif_feature_consequences":null,"regulatory_feature_consequences":null,"seq_region_name":"20","start":49508757,"strand":1,"…	[{"ensg":"ENSG00000101126","csq":"frameshift_variant","symbol":"ADNP","lof":"HC","lof_flag":null,"Spleen":0.9854333576110706,"Brain_FrontalCortex_BA9_":0.992254066615027,"SmallIntestine_TerminalIleum":0.9661912308505018,"Skin_SunExposed_Lowerleg_":0.9625912408759124,"Artery_Coronary":0.9698518140010219,"Brain_Hippocampus":0.992089650626236,"Esophagus_Muscularis":0.977510460251046,"Brain_Nucleusac…	ENSG00000101126	frameshift_variant	ADNP	HC	NA	9.8543e-01	9.9225e-01	9.6619e-01	9.6259e-01	9.6985e-01	9.9209e-01	9.7751e-01	9.9302e-01	9.5926e-01	1.0000e+00	9.6257e-01	9.6663e-01	9.9412e-01	9.5990e-01	9.8954e-01	9.6646e-01	9.8342e-01	9.7416e-01	9.6704e-01	9.9324e-01
20:49508856:CA:C	715	2019-02-07 17:50:40.620769	2019-02-07 17:50:40.643147	0	0	0	0	0	0	0	0	0	0	1	0		0	likely_not_LoF	1	279	20:49508856	["CA","C"]	{"assembly_name":"GRCh37","allele_string":"A/-","ancestral":null,"colocated_variants":[{"aa_allele":null,"aa_maf":null,"afr_allele":null,"afr_maf":0.0,"allele_string":"A/-","amr_allele":null,"amr_maf":null,"clin_sig":null,"end":49508857,"eas_allele":null,"eas_maf":null,"ea_allele":null,"ea_maf":null,"eur_allele":null,"eur_maf":null,"exac_adj_allele":null,"exac_adj_maf":0.0,"exac_allele":null,"exa…	[{"ensg":"ENSG00000101126","csq":"frameshift_variant","symbol":"ADNP","lof":"HC","lof_flag":null,"Spleen":0.9854333576110706,"Brain_FrontalCortex_BA9_":0.992254066615027,"SmallIntestine_TerminalIleum":0.9661912308505018,"Skin_SunExposed_Lowerleg_":0.9625912408759124,"Artery_Coronary":0.9698518140010219,"Brain_Hippocampus":0.992089650626236,"Esophagus_Muscularis":0.977510460251046,"Brain_Nucleusac…	ENSG00000101126	frameshift_variant	ADNP	HC	NA	9.8543e-01	9.9225e-01	9.6619e-01	9.6259e-01	9.6985e-01	9.9209e-01	9.7751e-01	9.9302e-01	9.5926e-01	1.0000e+00	9.6257e-01	9.6663e-01	9.9412e-01	9.5990e-01	9.8954e-01	9.6646e-01	9.8342e-01	9.7416e-01	9.6704e-01	9.9324e-01
21:38850482:G:A	716	2019-02-07 17:51:51.654200	2019-02-07 17:51:51.660272	0	0	0	0	0	1	0	0	0	0	0	0		0	likely_LoF	1	280	21:38850482	["G","A"]	{"assembly_name":"GRCh37","allele_string":"G/A","ancestral":null,"colocated_variants":[{"aa_allele":"C","aa_maf":0.0,"afr_allele":"C","afr_maf":0.0,"allele_string":"G/C","amr_allele":"C","amr_maf":0.0015,"clin_sig":null,"end":38850482,"eas_allele":"C","eas_maf":0.0,"ea_allele":null,"ea_maf":null,"eur_allele":"C","eur_maf":0.0,"exac_adj_allele":"C","exac_adj_maf":0.0,"exac_allele":null,"exac_afr_a…	[{"ensg":"ENSG00000157540","csq":"splice_acceptor_variant","symbol":"DYRK1A","lof":"HC","lof_flag":null,"Spleen":0.7618779342723005,"Brain_FrontalCortex_BA9_":0.832391713747646,"SmallIntestine_TerminalIleum":0.7097750865051904,"Skin_SunExposed_Lowerleg_":0.7271660473303344,"Artery_Coronary":0.7141129032258065,"Brain_Hippocampus":0.8401453224341506,"Esophagus_Muscularis":0.6921480456589415,"Brain_…	ENSG00000157540	splice_acceptor_variant	DYRK1A	HC	NA	7.6188e-01	8.3239e-01	7.0978e-01	7.2717e-01	7.1411e-01	8.4015e-01	6.9215e-01	8.1991e-01	7.0243e-01	8.2202e-01	7.2805e-01	7.1898e-01	7.3176e-01	7.2628e-01	8.1361e-01	7.4917e-01	6.6960e-01	6.7197e-01	7.2734e-01	7.3975e-01
21:38850482:G:C	717	2019-02-07 17:52:10.768921	2019-02-07 17:52:10.796274	0	0	0	0	0	0	0	0	0	0	0	0		0	LoF	1	281	21:38850482	["G","C"]	{"assembly_name":"GRCh37","allele_string":"G/C","ancestral":null,"colocated_variants":[{"aa_allele":"C","aa_maf":0.0,"afr_allele":"C","afr_maf":0.0,"allele_string":"G/C","amr_allele":"C","amr_maf":0.0015,"clin_sig":null,"end":38850482,"eas_allele":"C","eas_maf":0.0,"ea_allele":null,"ea_maf":null,"eur_allele":"C","eur_maf":0.0,"exac_adj_allele":"C","exac_adj_maf":0.0,"exac_allele":null,"exac_afr_a…	[{"ensg":"ENSG00000157540","csq":"splice_acceptor_variant","symbol":"DYRK1A","lof":"HC","lof_flag":null,"Spleen":0.7618779342723005,"Brain_FrontalCortex_BA9_":0.832391713747646,"SmallIntestine_TerminalIleum":0.7097750865051904,"Skin_SunExposed_Lowerleg_":0.7271660473303344,"Artery_Coronary":0.7141129032258065,"Brain_Hippocampus":0.8401453224341506,"Esophagus_Muscularis":0.6921480456589415,"Brain_…	ENSG00000157540	splice_acceptor_variant	DYRK1A	HC	NA	7.6188e-01	8.3239e-01	7.0978e-01	7.2717e-01	7.1411e-01	8.4015e-01	6.9215e-01	8.1991e-01	7.0243e-01	8.2202e-01	7.2805e-01	7.1898e-01	7.3176e-01	7.2628e-01	8.1361e-01	7.4917e-01	6.6960e-01	6.7197e-01	7.2734e-01	7.3975e-01
21:38850494:T:TA	718	2019-02-07 17:52:24.247587	2019-02-07 17:52:24.273141	0	1	0	0	0	0	0	0	1	0	0	0		0	likely_not_LoF	1	282	21:38850494	["T","TA"]	{"assembly_name":"GRCh37","allele_string":"-/A","ancestral":null,"colocated_variants":null,"context":null,"end":38850494,"id":"21_38850495_-/A","input":"21\t38850494\t.\tT\tTA\t.\t.\tGT","intergenic_consequences":null,"most_severe_consequence":"frameshift_variant","motif_feature_consequences":null,"regulatory_feature_consequences":null,"seq_region_name":"21","start":38850495,"strand":1,"transcrip…	[{"ensg":"ENSG00000157540","csq":"frameshift_variant","symbol":"DYRK1A","lof":"HC","lof_flag":null,"Spleen":0.7618779342723005,"Brain_FrontalCortex_BA9_":0.832391713747646,"SmallIntestine_TerminalIleum":0.7097750865051904,"Skin_SunExposed_Lowerleg_":0.7271660473303344,"Artery_Coronary":0.7141129032258065,"Brain_Hippocampus":0.8401453224341506,"Esophagus_Muscularis":0.6921480456589415,"Brain_Nucle…	ENSG00000157540	frameshift_variant	DYRK1A	HC	NA	7.6188e-01	8.3239e-01	7.0978e-01	7.2717e-01	7.1411e-01	8.4015e-01	6.9215e-01	8.1991e-01	7.0243e-01	8.2202e-01	7.2805e-01	7.1898e-01	7.3176e-01	7.2628e-01	8.1361e-01	7.4917e-01	6.6960e-01	6.7197e-01	7.2734e-01	7.3975e-01
21:38862503:C:T	719	2019-02-07 17:52:40.830019	2019-02-07 17:52:40.853021	0	1	0	1	0	0	0	0	0	0	0	0		0	not_LoF	1	283	21:38862503	["C","T"]	{"assembly_name":"GRCh37","allele_string":"C/T","ancestral":null,"colocated_variants":[{"aa_allele":null,"aa_maf":null,"afr_allele":"T","afr_maf":0.0,"allele_string":"C/T","amr_allele":null,"amr_maf":null,"clin_sig":null,"end":38862503,"eas_allele":null,"eas_maf":null,"ea_allele":null,"ea_maf":null,"eur_allele":null,"eur_maf":null,"exac_adj_allele":"T","exac_adj_maf":0.0,"exac_allele":null,"exac_…	[{"ensg":"ENSG00000157540","csq":"stop_gained","symbol":"DYRK1A","lof":"HC","lof_flag":null,"Spleen":0.8784976525821596,"Brain_FrontalCortex_BA9_":0.8954802259887006,"SmallIntestine_TerminalIleum":0.8499134948096886,"Skin_SunExposed_Lowerleg_":0.8642675532955212,"Artery_Coronary":0.847983870967742,"Brain_Hippocampus":0.9037238873751134,"Esophagus_Muscularis":0.8246281563472847,"Brain_Nucleusaccum…	ENSG00000157540	stop_gained	DYRK1A	HC	NA	8.7850e-01	8.9548e-01	8.4991e-01	8.6427e-01	8.4798e-01	9.0372e-01	8.2463e-01	8.9032e-01	8.3826e-01	8.9615e-01	8.6236e-01	8.5684e-01	8.6437e-01	8.6055e-01	9.2139e-01	8.8388e-01	8.1982e-01	8.6061e-01	8.6664e-01	8.6392e-01
21:38878467:A:G	720	2019-02-07 17:53:00.472854	2019-02-07 17:53:00.493003	0	0	0	0	0	0	0	0	1	0	0	1		0	not_LoF	1	284	21:38878467	["A","G"]	{"assembly_name":"GRCh37","allele_string":"A/G","ancestral":null,"colocated_variants":null,"context":null,"end":38878467,"id":"21_38878467_A/G","input":"21\t38878467\t.\tA\tG\t.\t.\tGT","intergenic_consequences":null,"most_severe_consequence":"splice_acceptor_variant","motif_feature_consequences":null,"regulatory_feature_consequences":null,"seq_region_name":"21","start":38878467,"strand":1,"trans…	[{"ensg":"ENSG00000157540","csq":"missense_variant","symbol":"DYRK1A","lof":null,"lof_flag":null,"Spleen":0.8784976525821596,"Brain_FrontalCortex_BA9_":0.8954802259887006,"SmallIntestine_TerminalIleum":0.8499134948096886,"Skin_SunExposed_Lowerleg_":0.8642675532955212,"Artery_Coronary":0.847983870967742,"Brain_Hippocampus":0.9037238873751134,"Esophagus_Muscularis":0.8246281563472847,"Brain_Nucleus…	ENSG00000157540	splice_acceptor_variant	DYRK1A	HC	NA	0.0000e+00	0.0000e+00	0.0000e+00	0.0000e+00	0.0000e+00	0.0000e+00	0.0000e+00	0.0000e+00	0.0000e+00	0.0000e+00	0.0000e+00	0.0000e+00	0.0000e+00	0.0000e+00	0.0000e+00	0.0000e+00	0.0000e+00	0.0000e+00	0.0000e+00	0.0000e+00
21:38878468:G:A	721	2019-02-07 17:53:19.612194	2019-02-07 17:53:19.635409	0	0	0	0	0	0	0	0	1	0	0	1		0	not_LoF	1	285	21:38878468	["G","A"]	{"assembly_name":"GRCh37","allele_string":"G/A","ancestral":null,"colocated_variants":null,"context":null,"end":38878468,"id":"21_38878468_G/A","input":"21\t38878468\t.\tG\tA\t.\t.\tGT","intergenic_consequences":null,"most_severe_consequence":"splice_acceptor_variant","motif_feature_consequences":null,"regulatory_feature_consequences":null,"seq_region_name":"21","start":38878468,"strand":1,"trans…	[{"ensg":"ENSG00000157540","csq":"missense_variant","symbol":"DYRK1A","lof":null,"lof_flag":null,"Spleen":0.8784976525821596,"Brain_FrontalCortex_BA9_":0.8954802259887006,"SmallIntestine_TerminalIleum":0.8499134948096886,"Skin_SunExposed_Lowerleg_":0.8642675532955212,"Artery_Coronary":0.847983870967742,"Brain_Hippocampus":0.9037238873751134,"Esophagus_Muscularis":0.8246281563472847,"Brain_Nucleus…	ENSG00000157540	splice_acceptor_variant	DYRK1A	HC	NA	0.0000e+00	0.0000e+00	0.0000e+00	0.0000e+00	0.0000e+00	0.0000e+00	0.0000e+00	0.0000e+00	0.0000e+00	0.0000e+00	0.0000e+00	0.0000e+00	0.0000e+00	0.0000e+00	0.0000e+00	0.0000e+00	0.0000e+00	0.0000e+00	0.0000e+00	0.0000e+00
21:38878573:G:A	722	2019-02-07 20:26:59.307543	2019-02-07 20:27:01.487491	0	0	0	0	0	0	0	0	1	0	1	1		0	not_LoF	1	286	21:38878573	["G","A"]	{"assembly_name":"GRCh37","allele_string":"G/A","ancestral":null,"colocated_variants":[{"aa_allele":null,"aa_maf":null,"afr_allele":"A","afr_maf":0.0,"allele_string":"G/A","amr_allele":null,"amr_maf":null,"clin_sig":null,"end":38878573,"eas_allele":null,"eas_maf":null,"ea_allele":"A","ea_maf":0.0,"eur_allele":null,"eur_maf":null,"exac_adj_allele":"A","exac_adj_maf":0.0,"exac_allele":"A","exac_afr…	[{"ensg":"ENSG00000157540","csq":"missense_variant","symbol":"DYRK1A","lof":null,"lof_flag":null,"Spleen":0.7372769953051643,"Brain_FrontalCortex_BA9_":0.8036723163841809,"SmallIntestine_TerminalIleum":0.666522491349481,"Skin_SunExposed_Lowerleg_":0.6915705065519264,"Artery_Coronary":0.6733870967741935,"Brain_Hippocampus":0.8178928247048137,"Esophagus_Muscularis":0.6433759944655828,"Brain_Nucleus…	ENSG00000157540	splice_acceptor_variant	DYRK1A	HC	NA	0.0000e+00	0.0000e+00	0.0000e+00	0.0000e+00	0.0000e+00	0.0000e+00	0.0000e+00	0.0000e+00	0.0000e+00	0.0000e+00	0.0000e+00	0.0000e+00	0.0000e+00	0.0000e+00	0.0000e+00	0.0000e+00	0.0000e+00	0.0000e+00	0.0000e+00	0.0000e+00
22:41527390:A:G	723	2019-02-07 20:27:43.376810	2019-02-07 20:27:43.396802	0	1	0	1	0	0	0	0	0	0	0	0		0	likely_LoF	1	287	22:41527390	["A","G"]	{"assembly_name":"GRCh37","allele_string":"A/G","ancestral":null,"colocated_variants":null,"context":null,"end":41527390,"id":"22_41527390_A/G","input":"22\t41527390\t.\tA\tG\t.\t.\tGT","intergenic_consequences":null,"most_severe_consequence":"splice_acceptor_variant","motif_feature_consequences":null,"regulatory_feature_consequences":null,"seq_region_name":"22","start":41527390,"strand":1,"trans…	[{"ensg":"ENSG00000100393","csq":"splice_acceptor_variant","symbol":"EP300","lof":"HC","lof_flag":null,"Spleen":1.0,"Brain_FrontalCortex_BA9_":1.0,"SmallIntestine_TerminalIleum":1.0,"Skin_SunExposed_Lowerleg_":1.0,"Artery_Coronary":1.0,"Brain_Hippocampus":1.0,"Esophagus_Muscularis":1.0,"Brain_Nucleusaccumbens_basalganglia_":1.0,"Artery_Tibial":1.0,"Brain_Hypothalamus":1.0,"Adipose_Visceral_Omentu…	ENSG00000100393	splice_acceptor_variant	EP300	HC	NA	1.0000e+00	1.0000e+00	1.0000e+00	1.0000e+00	1.0000e+00	1.0000e+00	1.0000e+00	1.0000e+00	1.0000e+00	1.0000e+00	1.0000e+00	1.0000e+00	1.0000e+00	1.0000e+00	1.0000e+00	1.0000e+00	1.0000e+00	1.0000e+00	1.0000e+00	1.0000e+00
22:41548017:G:A	724	2019-02-07 20:27:59.034368	2019-02-07 20:27:59.056589	0	0	0	0	0	0	0	0	0	0	0	0		0	LoF	1	288	22:41548017	["G","A"]	{"assembly_name":"GRCh37","allele_string":"G/A","ancestral":null,"colocated_variants":null,"context":null,"end":41548017,"id":"22_41548017_G/A","input":"22\t41548017\t.\tG\tA\t.\t.\tGT","intergenic_consequences":null,"most_severe_consequence":"splice_donor_variant","motif_feature_consequences":null,"regulatory_feature_consequences":null,"seq_region_name":"22","start":41548017,"strand":1,"transcri…	[{"ensg":"ENSG00000100393","csq":"splice_donor_variant","symbol":"EP300","lof":"HC","lof_flag":null,"Spleen":1.0,"Brain_FrontalCortex_BA9_":1.0,"SmallIntestine_TerminalIleum":1.0,"Skin_SunExposed_Lowerleg_":1.0,"Artery_Coronary":1.0,"Brain_Hippocampus":1.0,"Esophagus_Muscularis":1.0,"Brain_Nucleusaccumbens_basalganglia_":1.0,"Artery_Tibial":1.0,"Brain_Hypothalamus":1.0,"Adipose_Visceral_Omentum_"…	ENSG00000100393	splice_donor_variant	EP300	HC	NA	1.0000e+00	1.0000e+00	1.0000e+00	1.0000e+00	1.0000e+00	1.0000e+00	1.0000e+00	1.0000e+00	1.0000e+00	1.0000e+00	1.0000e+00	1.0000e+00	1.0000e+00	1.0000e+00	1.0000e+00	1.0000e+00	1.0000e+00	1.0000e+00	1.0000e+00	1.0000e+00
22:41553414:T:C	725	2019-02-07 20:28:58.665459	2019-02-07 20:28:58.671872	0	0	0	0	0	0	0	0	0	0	0	0		0	LoF	1	289	22:41553414	["T","C"]	{"assembly_name":"GRCh37","allele_string":"T/C","ancestral":null,"colocated_variants":null,"context":null,"end":41553414,"id":"22_41553414_T/C","input":"22\t41553414\t.\tT\tC\t.\t.\tGT","intergenic_consequences":null,"most_severe_consequence":"splice_donor_variant","motif_feature_consequences":null,"regulatory_feature_consequences":null,"seq_region_name":"22","start":41553414,"strand":1,"transcri…	[{"ensg":"ENSG00000100393","csq":"splice_donor_variant","symbol":"EP300","lof":"HC","lof_flag":null,"Spleen":1.0,"Brain_FrontalCortex_BA9_":1.0,"SmallIntestine_TerminalIleum":1.0,"Skin_SunExposed_Lowerleg_":1.0,"Artery_Coronary":1.0,"Brain_Hippocampus":1.0,"Esophagus_Muscularis":1.0,"Brain_Nucleusaccumbens_basalganglia_":1.0,"Artery_Tibial":1.0,"Brain_Hypothalamus":1.0,"Adipose_Visceral_Omentum_"…	ENSG00000100393	splice_donor_variant	EP300	HC	NA	1.0000e+00	1.0000e+00	1.0000e+00	1.0000e+00	1.0000e+00	1.0000e+00	1.0000e+00	1.0000e+00	1.0000e+00	1.0000e+00	1.0000e+00	1.0000e+00	1.0000e+00	1.0000e+00	1.0000e+00	1.0000e+00	1.0000e+00	1.0000e+00	1.0000e+00	1.0000e+00
22:41573426:A:ACGTATTTTATAGAGGCCTGTGGGATGCTAGGGGCTTGGCCTCGTGTTTGAGG	726	2019-02-07 20:29:27.607197	2019-02-07 20:29:27.632651	0	1	0	1	0	0	0	0	0	0	1	0		0	not_LoF	1	290	22:41573426	["A","ACGTATTTTATAGAGGCCTGTGGGATGCTAGGGGCTTGGCCTCGTGTTTGAGG"]	{"assembly_name":"GRCh37","allele_string":"-/CGTATTTTATAGAGGCCTGTGGGATGCTAGGGGCTTGGCCTCGTGTTTGAGG","ancestral":null,"colocated_variants":null,"context":null,"end":41573426,"id":"22_41573427_-/CGTATTTTATAGAGGCCTGTGGGATGCTAGGGGCTTGGCCTCGTGTTTGAGG","input":"22\t41573426\t.\tA\tACGTATTTTATAGAGGCCTGTGGGATGCTAGGGGCTTGGCCTCGTGTTTGAGG\t.\t.\tGT","intergenic_consequences":null,"most_severe_consequence":"f…	[{"ensg":"ENSG00000100393","csq":"frameshift_variant","symbol":"EP300","lof":"HC","lof_flag":null,"Spleen":1.0,"Brain_FrontalCortex_BA9_":1.0,"SmallIntestine_TerminalIleum":1.0,"Skin_SunExposed_Lowerleg_":1.0,"Artery_Coronary":1.0,"Brain_Hippocampus":1.0,"Esophagus_Muscularis":1.0,"Brain_Nucleusaccumbens_basalganglia_":1.0,"Artery_Tibial":1.0,"Brain_Hypothalamus":1.0,"Adipose_Visceral_Omentum_":1…	ENSG00000100393	frameshift_variant	EP300	HC	NA	1.0000e+00	1.0000e+00	1.0000e+00	1.0000e+00	1.0000e+00	1.0000e+00	1.0000e+00	1.0000e+00	1.0000e+00	1.0000e+00	1.0000e+00	1.0000e+00	1.0000e+00	1.0000e+00	1.0000e+00	1.0000e+00	1.0000e+00	1.0000e+00	1.0000e+00	1.0000e+00
22:41573999:C:CT	727	2019-02-07 20:30:21.833353	2019-02-07 20:30:21.889559	0	0	0	0	0	0	0	0	0	0	1	0		0	not_LoF	1	291	22:41573999	["C","CT"]	{"assembly_name":"GRCh37","allele_string":"-/T","ancestral":null,"colocated_variants":null,"context":null,"end":41573999,"id":"22_41574000_-/T","input":"22\t41573999\t.\tC\tCT\t.\t.\tGT","intergenic_consequences":null,"most_severe_consequence":"frameshift_variant","motif_feature_consequences":null,"regulatory_feature_consequences":null,"seq_region_name":"22","start":41574000,"strand":1,"transcrip…	[{"ensg":"ENSG00000100393","csq":"frameshift_variant","symbol":"EP300","lof":"HC","lof_flag":null,"Spleen":1.0,"Brain_FrontalCortex_BA9_":1.0,"SmallIntestine_TerminalIleum":1.0,"Skin_SunExposed_Lowerleg_":1.0,"Artery_Coronary":1.0,"Brain_Hippocampus":1.0,"Esophagus_Muscularis":1.0,"Brain_Nucleusaccumbens_basalganglia_":1.0,"Artery_Tibial":1.0,"Brain_Hypothalamus":1.0,"Adipose_Visceral_Omentum_":1…	ENSG00000100393	frameshift_variant	EP300	HC	NA	1.0000e+00	1.0000e+00	1.0000e+00	1.0000e+00	1.0000e+00	1.0000e+00	1.0000e+00	1.0000e+00	1.0000e+00	1.0000e+00	1.0000e+00	1.0000e+00	1.0000e+00	1.0000e+00	1.0000e+00	1.0000e+00	1.0000e+00	1.0000e+00	1.0000e+00	1.0000e+00
[truncated: 75 more rows]
[truncated: 19 more columns]
